# Supplementary material for: FZD1/KLF10-hsa-miR-4762-5p/miR-224-3p-circular RNAs axis as prognostic biomarkers and therapeutic targets for glioblastoma: a comprehensive report
Source: BMC Med Genomics. 2023 Feb 8;16:21. doi: 10.1186/s12920-023-01450-w (PMC9909915; doi:10.1186/s12920-023-01450-w)
Supplement: Supplementary file 4 — Additional file 4. The statistical characteristics of DEmRNAs identified in this study. [file 12920_2023_1450_MOESM4_ESM.xls]

id	logFC	AveExpr	t	P.Value	adj.P.Val	B
CD24	-1.525438302	8.48003325	-2.124017135	0.047999483	0.999934111	-4.018020024
EIF1AY	-1.482280682	5.596936674	-1.408657702	0.176225719	0.999934111	-4.461510158
CD163	-1.450014525	6.88227988	-1.158488068	0.262026074	0.999934111	-4.589003244
TMSB15A	-1.396053228	6.607244188	-1.357891151	0.191523159	0.999934111	-4.488823094
RPS4Y1	-1.306119654	8.843881648	-1.087474033	0.291385012	0.999934111	-4.621726904
HLA-DRB4	-1.22025383	7.50426052	-1.7162884	0.103522674	0.999934111	-4.282563139
PCOLCE2	-1.129983981	5.132590145	-2.073002766	0.053026847	0.999934111	-4.052395422
PLA2G2A	-1.122023623	3.615159627	-1.814309323	0.086582522	0.999934111	-4.221368416
IRX1	-1.081223259	4.208784302	-1.741129414	0.098978228	0.999934111	-4.267223573
COL6A3	-1.035064302	5.674855867	-1.402956142	0.177892961	0.999934111	-4.464611947
ABCA13	-0.990340861	3.035136347	-1.548633689	0.139127858	0.999934111	-4.382781799
FN1	-0.979496593	7.827010105	-1.262833125	0.222999546	0.999934111	-4.538044399
PRSS23	-0.978774099	7.055727241	-1.612370342	0.124532123	0.999934111	-4.345392726
HOXB2	-0.959996969	4.630576917	-1.808985364	0.087436188	0.999934111	-4.224736774
COL1A2	-0.949124611	6.115998565	-1.035164521	0.314500473	0.999934111	-4.644766866
S1PR3	-0.921480444	6.330890432	-1.169352391	0.257736992	0.999934111	-4.583854183
GEM	-0.918174435	5.578518477	-1.34210043	0.196492273	0.999934111	-4.497176063
PDLIM3	-0.910521889	6.129833975	-1.615207479	0.123913697	0.999934111	-4.343707439
RELN	-0.90869679	4.597027951	-1.537161053	0.141901706	0.999934111	-4.389413559
E2F5	-0.904534525	7.027030744	-1.902100501	0.073525122	0.999934111	-4.165140779
CXCL5	-0.899948043	3.425219978	-2.122193213	0.048171469	0.999934111	-4.0192541
GAL	-0.884498648	4.319702367	-1.717833243	0.103234893	0.999934111	-4.281612651
IL1B	-0.878766429	5.869194483	-1.879299596	0.076737017	0.999934111	-4.179864348
ANXA2P2	-0.877087185	9.217093519	-0.930115373	0.36479868	0.999934111	-4.688182994
ANGPT2	-0.87257592	5.438356972	-1.006629596	0.327649211	0.999934111	-4.656942771
FLJ42393	-0.854512883	5.322986966	-2.60993327	0.01786962	0.999934111	-3.679892883
TGFBI	-0.84608313	6.792776577	-0.858313284	0.402170022	0.999934111	-4.715573732
DSG2	-0.830784735	3.877076923	-2.417325956	0.026641077	0.999934111	-3.815648121
RPRM	-0.830547006	6.027030898	-2.279013762	0.035279173	0.999934111	-3.911943267
ACKR3	-0.818077685	6.417688806	-1.685622979	0.109379995	0.999934111	-4.301333345
FAM150B	-0.816141083	5.074036181	-1.372466213	0.187026182	0.999934111	-4.481052545
P4HA2	-0.81001546	6.984583819	-1.432111533	0.169500069	0.999934111	-4.448661305
IRX3	-0.808741062	5.214291068	-1.42150539	0.172515187	0.999934111	-4.454489452
CPVL	-0.802539676	6.918442792	-1.056762187	0.304801977	0.999934111	-4.635365811
MGST1	-0.802537025	9.473564395	-1.667960961	0.112881051	0.999934111	-4.312058682
KCNJ8	-0.80091621	5.525958907	-1.931862832	0.069512473	0.999934111	-4.145801453
RASL11B	-0.799890623	5.463895577	-1.253603565	0.226259084	0.999934111	-4.542684689
SERPINA3	-0.797833648	8.99029633	-0.633553619	0.534457461	0.999934111	-4.788532977
CKS1B	-0.79683987	5.201037824	-1.673311135	0.111810517	0.999934111	-4.30881647
PDLIM4	-0.795743843	5.345330653	-1.423218917	0.172025134	0.999934111	-4.453549831
SLC47A2	-0.78583112	4.874120702	-1.55569218	0.137443892	0.999934111	-4.378686461
SOX11	-0.776259975	5.380585401	-1.050648519	0.307525225	0.999934111	-4.638043037
CTGF	-0.769973074	8.426818883	-1.031515417	0.31616066	0.999934111	-4.646339561
GNG4	-0.764625062	6.960051593	-1.606900006	0.125731901	0.999934111	-4.348637212
ANGPTL4	-0.763669583	6.531748588	-1.379149277	0.184992702	0.999934111	-4.477470263
PABPC4L	-0.762904037	4.936357457	-1.775387331	0.092995289	0.999934111	-4.245878179
DDX3Y	-0.758906759	5.675460083	-1.088372456	0.29099911	0.999934111	-4.621323187
HOXA7	-0.757499086	3.750073093	-1.798758705	0.089096673	0.999934111	-4.231193072
HILPDA	-0.757271944	7.210434799	-1.205835599	0.243721134	0.999934111	-4.566293204
GDPD2	-0.743028648	4.995452083	-1.580618555	0.131633173	0.999934111	-4.364132958
PLAUR	-0.739001796	5.15911917	-1.670558989	0.112360112	0.999934111	-4.310485005
PI3	-0.738187238	3.849222715	-1.669848105	0.112502449	0.999934111	-4.310915739
PRDX4	-0.735375574	8.54197509	-1.466484073	0.160022598	0.999934111	-4.429575607
KCNH2	-0.735190475	6.347097435	-1.897371559	0.074181298	0.999934111	-4.168201153
DKK1	-0.734368167	4.252776898	-1.928991336	0.069890932	0.999934111	-4.147673138
CCL2	-0.73409913	6.892415799	-0.712018093	0.485714618	0.999934111	-4.76533265
WEE1	-0.730448012	7.083134389	-0.793776778	0.437816852	0.999934111	-4.738545223
IL13RA2	-0.724686346	5.902792691	-0.741747718	0.467949233	0.999934111	-4.75589625
WTAP	-0.724310944	7.265753404	-2.483591643	0.023244655	0.999934111	-3.769111945
MMP7	-0.721490265	3.720680293	-1.290347077	0.213499152	0.999934111	-4.524063127
TPBG	-0.718190923	4.964703088	-2.00335093	0.060661698	0.999934111	-4.098823193
LTF	-0.715478988	4.819782481	-0.758153352	0.458315348	0.999934111	-4.750539401
TOX3	-0.708721975	5.941267099	-1.222310608	0.237585608	0.999934111	-4.558228613
SRPX2	-0.703213377	4.551900787	-0.76004102	0.45721465	0.999934111	-4.74991625
NAMPT	-0.699502975	6.733353358	-1.354403071	0.192612085	0.999934111	-4.490674125
FZD7	-0.695885667	5.563273414	-1.864219304	0.078928989	0.999934111	-4.189557021
PLIN2	-0.694896142	6.546365386	-1.314052063	0.205570935	0.999934111	-4.511841985
VCAM1	-0.69472292	6.62109938	-0.764651476	0.454533087	0.999934111	-4.748388397
LAMA1	-0.692124895	5.75363688	-1.095522747	0.287941136	0.999934111	-4.618100607
DSP	-0.689584191	4.989171003	-1.20674111	0.243380797	0.999934111	-4.565852107
SLC16A12	-0.686544139	3.43848986	-1.224434001	0.23680352	0.999934111	-4.557183194
PRPS1	-0.677724691	7.821860148	-3.725065673	0.001582877	0.999934111	-2.904525231
DOCK11	-0.676888503	7.084176761	-1.629972677	0.120737123	0.999934111	-4.334908692
MYZAP	-0.676666219	4.526497131	-1.108014035	0.282655588	0.999934111	-4.612430479
MTHFD2	-0.673849068	7.482312614	-1.067883215	0.299892944	0.999934111	-4.630463506
MYCN	-0.670423043	5.964357009	-0.868661701	0.396634519	0.999934111	-4.711743743
ECHDC3	-0.667274272	5.084251735	-2.646981459	0.01653218	0.999934111	-3.653644659
SNAI2	-0.665641722	5.750369843	-0.886971159	0.386963567	0.999934111	-4.704869567
COL3A1	-0.663430389	6.206989966	-0.514323138	0.613375095	0.999934111	-4.818925344
SRGN	-0.661639358	8.880615617	-1.135582895	0.271243773	0.999934111	-4.599736153
NUP155	-0.661519213	5.423114289	-1.798421699	0.089151859	0.999934111	-4.231405517
UNG	-0.660904568	7.185506747	-1.765493106	0.094690059	0.999934111	-4.25206535
HP	-0.657748747	5.337647775	-0.738743446	0.469726556	0.999934111	-4.756865736
PDIA6	-0.656377802	8.227300321	-2.30927659	0.033192032	0.999934111	-3.890987198
ADORA2B	-0.656149052	6.167064301	-1.770937458	0.093754205	0.999934111	-4.248663038
ADAM23	-0.655942722	5.320615738	-2.14463693	0.046093744	0.999934111	-4.004043606
CDCA7L	-0.648145475	6.299156738	-1.07778132	0.29557212	0.999934111	-4.626065396
PLA2G4A	-0.647158846	5.595340642	-1.452953425	0.163700213	0.999934111	-4.437124379
MARCO	-0.646851167	4.200883948	-2.028313869	0.057818272	0.999934111	-4.082254453
CA3	-0.646791673	4.166928775	-1.202011585	0.2451624	0.999934111	-4.568153205
SEL1L3	-0.64366737	6.837666074	-1.430379844	0.169989404	0.999934111	-4.449614866
HAT1	-0.642447895	7.577110645	-1.620478013	0.122771758	0.999934111	-4.340572059
RND3	-0.637411117	5.774855349	-1.130512229	0.273316618	0.999934111	-4.602089452
LOC90768	-0.635001969	3.30792225	-1.527359436	0.144307936	0.999934111	-4.395054975
CXCR4	-0.634547735	6.836709917	-0.866173328	0.397961003	0.999934111	-4.712668356
BAG3	-0.633914747	8.338159404	-1.346961826	0.194951643	0.999934111	-4.494611813
CCL8	-0.631167383	4.295244259	-1.103655345	0.284491751	0.999934111	-4.614414823
PYGL	-0.630176537	6.704653923	-0.853514057	0.404754201	0.999934111	-4.717336326
SAA1	-0.629643994	4.062503645	-0.594042473	0.559984925	0.999934111	-4.799262651
ALPK2	-0.628113988	3.742356204	-1.51912995	0.14635436	0.999934111	-4.399774003
PCDH8	-0.62739229	6.384986108	-0.8854053	0.387784489	0.999934111	-4.705462324
PITX2	-0.625535901	3.312312259	-1.692873486	0.107969973	0.999934111	-4.296912189
SLC16A1	-0.625326685	6.915450843	-1.433231409	0.16918423	0.999934111	-4.44804423
CABP7	-0.624258988	5.645042167	-1.847858308	0.081369482	0.999934111	-4.200031024
IMPA2	-0.62210413	5.358633207	-1.73408328	0.10024937	0.999934111	-4.271586634
SLC39A6	-0.621094062	8.376748167	-2.298440207	0.033925853	0.999934111	-3.898499107
TMEM158	-0.619043519	9.152448488	-1.111566838	0.281165384	0.999934111	-4.610808426
SQRDL	-0.617503735	6.204983491	-1.155867951	0.263068435	0.999934111	-4.590239442
CALB2	-0.616470549	5.821033441	-1.003539863	0.329095892	0.999934111	-4.658244274
ASPM	-0.615917259	5.069973302	-0.868761082	0.396581602	0.999934111	-4.711706768
BCAT1	-0.61560629	4.992559627	-1.432585372	0.169366373	0.999934111	-4.448400249
SLC35G2	-0.615273438	7.601957559	-2.293884724	0.034238813	0.999934111	-3.901654372
DDX21	-0.614156784	7.93933517	-2.148966005	0.045702526	0.999934111	-4.001103562
SLC16A10	-0.612687469	4.313551235	-1.859209456	0.07966933	0.999934111	-4.192768897
PDLIM1	-0.612443377	6.519524139	-1.024238535	0.319489965	0.999934111	-4.649462135
SLIT1	-0.612374685	6.252733071	-1.383032505	0.183819321	0.999934111	-4.475383232
CEP55	-0.612212167	4.132566812	-0.96095268	0.349494259	0.999934111	-4.675842518
NNMT	-0.610350574	6.88258675	-0.570911428	0.575222599	0.999934111	-4.805243163
GLIPR1	-0.606510593	6.784805821	-1.051901035	0.306965889	0.999934111	-4.63749558
FAM83D	-0.605896673	3.863779367	-1.447287858	0.165260525	0.999934111	-4.440271485
PGM1	-0.604313296	7.343726414	-2.383993966	0.028520418	0.999934111	-3.838967974
HSPA6	-0.603259586	5.607273194	-1.021031545	0.320965105	0.999934111	-4.650832504
TPX2	-0.603208429	4.896139332	-0.918053349	0.370907083	0.999934111	-4.692916625
CCL20	-0.60271154	3.850052937	-1.378821909	0.185091896	0.999934111	-4.477646021
HHEX	-0.602616796	5.349794059	-1.252089898	0.226797163	0.999934111	-4.543443299
ALOX5AP	-0.602226244	7.346136502	-0.917890364	0.370990091	0.999934111	-4.692980225
SLPI	-0.602225488	6.299955299	-1.403662554	0.177685704	0.999934111	-4.464228107
SULF1	-0.600751247	5.976583228	-1.275433363	0.218608686	0.999934111	-4.531668971
COCH	-0.598938488	4.013588448	-1.189455385	0.249940485	0.999934111	-4.574228846
SLC16A4	-0.598492673	5.31612296	-1.239701231	0.231238401	0.999934111	-4.549626538
MYL12A	-0.594350173	9.138404117	-1.175725504	0.255245706	0.999934111	-4.580816406
ODC1	-0.593803052	8.385108468	-1.154309021	0.263690097	0.999934111	-4.590973929
KLF10	-0.591909765	7.317046907	-0.945559142	0.35707791	0.999934111	-4.682045389
TREM1	-0.590818401	4.782788139	-1.06436198	0.301441053	0.999934111	-4.632020215
PTDSS1	-0.590304389	7.329687596	-2.585303214	0.01881502	0.999934111	-3.697325476
ATIC	-0.589072549	8.094069022	-2.679042187	0.015452275	0.999934111	-3.630909653
DYRK3	-0.584538827	5.36640458	-1.850679458	0.080943976	0.999934111	-4.198228122
CFH	-0.584168302	5.98822712	-0.777743945	0.446970836	0.999934111	-4.744004454
YAP1	-0.583158673	6.162429941	-1.925939588	0.07029516	0.999934111	-4.14966097
PNP	-0.582694056	6.874150701	-1.232005847	0.234030743	0.999934111	-4.553444214
ROBO2	-0.58208829	5.893346491	-1.18045977	0.253406857	0.999934111	-4.578551558
TXNRD1	-0.580761006	5.912370052	-2.171070262	0.043751908	0.999934111	-3.986061606
THBS1	-0.579307707	4.316096764	-1.023629001	0.319769965	0.999934111	-4.649722865
RGS16	-0.578782247	5.727827315	-1.215684622	0.240038834	0.999934111	-4.561482013
NME7	-0.577328448	7.116772906	-2.173970837	0.043501684	0.999934111	-3.984084096
PANK1	-0.576855401	5.741907299	-1.769412344	0.094015548	0.999934111	-4.249616668
SOCS2	-0.576340519	5.194134636	-1.289198998	0.213889139	0.999934111	-4.524650926
HSPA5	-0.572801198	7.737765753	-1.879126154	0.076761918	0.999934111	-4.179976033
NETO2	-0.571113765	6.366924025	-1.079100859	0.294999538	0.999934111	-4.625476603
NDNF	-0.570638377	4.345791991	-1.71890325	0.103035971	0.999934111	-4.280954041
IGFBPL1	-0.568834068	4.856989022	-1.155234819	0.263320779	0.999934111	-4.590537834
SIAH2	-0.567414753	5.925533901	-2.794164422	0.012104015	0.999934111	-3.549193924
FAM89A	-0.567040818	5.864514529	-1.473467608	0.15815118	0.999934111	-4.425661542
IGFBP1	-0.566825401	3.716186022	-1.503944459	0.150193812	0.999934111	-4.408439354
GCLM	-0.566673068	5.677020349	-1.808001925	0.087594681	0.999934111	-4.225358435
C1QC	-0.565932043	7.083352404	-0.811360087	0.427913397	0.999934111	-4.732443974
MELK	-0.565849432	4.983585022	-1.0874198	0.291408319	0.999934111	-4.621751266
C11orf70	-0.56581034	4.638865923	-1.655501553	0.115408132	0.999934111	-4.319586268
PKIB	-0.565764753	4.816391327	-1.238009793	0.231849941	0.999934111	-4.550467184
VSIG4	-0.565556407	6.912297969	-0.79437514	0.437477497	0.999934111	-4.738339553
PCDH20	-0.564652673	4.950068627	-0.798692625	0.435033757	0.999934111	-4.73685145
SULF2	-0.564341272	8.71139413	-1.298323977	0.210804887	0.999934111	-4.519968588
TMEM200A	-0.56200717	3.872663245	-1.584750777	0.13069014	0.999934111	-4.361706743
SERPIND1	-0.561121772	4.302128818	-1.053745965	0.306143332	0.999934111	-4.636688219
NFIL3	-0.560025673	6.874950343	-1.33650031	0.198279001	0.999934111	-4.500121843
STC1	-0.559794355	4.895442035	-0.939685689	0.36000095	0.999934111	-4.684389724
KCNE4	-0.559375139	5.429603711	-1.653343774	0.115850657	0.999934111	-4.320886662
POU4F1	-0.557739062	4.71143866	-1.651359453	0.116258886	0.999934111	-4.322081665
MCM2	-0.55718121	5.455706716	-1.335132096	0.198717488	0.999934111	-4.500840225
CA14	-0.554020123	5.509743568	-0.962756837	0.348612759	0.999934111	-4.675109989
TGIF1	-0.553954685	6.301972787	-0.964576087	0.34772544	0.999934111	-4.674370159
TENM3	-0.552675858	5.451087972	-0.848958326	0.407217224	0.999934111	-4.719001484
RPS6KA3	-0.550279111	4.969047636	-1.975348008	0.064000572	0.999934111	-4.117310623
MPP6	-0.548854531	3.821448099	-2.144022719	0.046149497	0.999934111	-4.004460581
GRP	-0.548767515	3.558723008	-1.030108708	0.316802319	0.999934111	-4.646944609
SLC40A1	-0.547890228	6.041695793	-0.917825559	0.3710231	0.999934111	-4.693005511
B3GNT2	-0.546376049	6.003638154	-2.183226224	0.042711994	0.999934111	-3.977768536
LUM	-0.545086889	5.143379438	-0.478572997	0.63808869	0.999934111	-4.826867196
MYOF	-0.544714994	7.01961296	-0.851714294	0.405726071	0.999934111	-4.717995088
VWC2	-0.544057864	5.226294198	-1.200992193	0.245547701	0.999934111	-4.568648278
SPINK8	-0.543712491	5.1026006	-0.789430636	0.440286656	0.999934111	-4.740034932
BUB1	-0.543321429	4.685744844	-0.752579854	0.461574657	0.999934111	-4.752371154
LRRC17	-0.542099957	6.443806843	-0.927073225	0.366332801	0.999934111	-4.689381836
FBXO5	-0.5398285	6.457657256	-1.020443741	0.321236005	0.999934111	-4.651083293
IER3	-0.539030963	7.326065981	-0.798528484	0.435126506	0.999934111	-4.736908156
TIMP1	-0.538461691	7.143787673	-0.784963188	0.442834423	0.999934111	-4.741558605
PTX3	-0.537605938	5.477097957	-0.504697757	0.619983859	0.999934111	-4.821117412
GBP3	-0.535485278	5.403421052	-0.776149715	0.447887492	0.999934111	-4.744541844
DAPL1	-0.535404414	4.104497065	-1.519389208	0.146289524	0.999934111	-4.399625582
UAP1	-0.534434799	7.575908187	-2.194564841	0.041762497	0.999934111	-3.970020078
YBX3	-0.534421512	8.666603731	-0.856390506	0.403204063	0.999934111	-4.716280941
RAD23B	-0.533582531	6.702658944	-2.750947904	0.013270023	0.999934111	-3.579876751
CKS2	-0.532561605	6.599816623	-0.701427322	0.492137968	0.999934111	-4.768609214
LEFTY2	-0.532279648	3.991271731	-1.550802055	0.138608718	0.999934111	-4.381524937
FEN1	-0.532041593	6.227302784	-1.5946943	0.12844419	0.999934111	-4.355852827
IL1A	-0.529934944	4.438761404	-1.414017986	0.174669832	0.999934111	-4.458586241
BTG3	-0.529759895	7.938126855	-1.46442995	0.160576502	0.999934111	-4.430724566
CH25H	-0.529614926	6.743631778	-0.736058513	0.471318383	0.999934111	-4.757729155
BZW2	-0.529205	7.015311593	-1.669895848	0.112492884	0.999934111	-4.310886814
RDH10	-0.528269278	5.654646935	-0.684970838	0.502216463	0.999934111	-4.773611234
PCDHB10	-0.528169676	6.181995378	-1.571633457	0.133703476	0.999934111	-4.369395259
NFE2L3	-0.527665309	3.558668481	-1.45681329	0.162644117	0.999934111	-4.434975651
IL1R2	-0.527239694	3.139575795	-1.707372606	0.105197117	0.999934111	-4.288039618
FZD1	-0.526574191	4.876099281	-2.201337843	0.041204615	0.999934111	-3.965385751
CERS6	-0.526136401	5.841662213	-2.629406323	0.017154307	0.999934111	-3.666100011
C1S	-0.525252148	8.634322784	-0.699322984	0.493420131	0.999934111	-4.769254903
GPC4	-0.522664	4.905388679	-2.591361995	0.018578151	0.999934111	-3.693038666
DUSP4	-0.521466744	5.617537011	-1.123762694	0.276093989	0.999934111	-4.605209045
ADGRL4	-0.520839432	6.106296123	-0.91628218	0.371809809	0.999934111	-4.693607251
PDIA5	-0.519578179	5.838881528	-1.004219647	0.328777217	0.999934111	-4.65795821
SEC11C	-0.519445673	6.718270602	-1.669494685	0.112573269	0.999934111	-4.311129842
HOXA10	-0.519044469	4.261840383	-0.876191609	0.392638216	0.999934111	-4.708931766
CENPH	-0.518000914	4.544202889	-0.98772949	0.336568975	0.999934111	-4.664852033
CYBRD1	-0.51761558	6.291696556	-1.583140442	0.131056963	0.999934111	-4.362652699
POLG2	-0.515932667	4.310797636	-1.560863798	0.136220944	0.999934111	-4.375678604
TMEM200C	-0.515688889	5.139031549	-2.653373068	0.016311305	0.999934111	-3.64911355
CCDC109B	-0.515635815	6.152983673	-1.006015912	0.327936194	0.999934111	-4.65720154
UBE2T	-0.51454258	6.963847623	-1.113740042	0.280256705	0.999934111	-4.609814205
OLFML2B	-0.513865105	5.651967769	-1.208115706	0.242864847	0.999934111	-4.565182025
EMILIN2	-0.513024944	6.01859854	-1.130725024	0.273229393	0.999934111	-4.601990861
CLEC2B	-0.511847765	5.315886722	-0.96826155	0.345932682	0.999934111	-4.672867795
GNG12	-0.511563735	6.491830404	-1.393371035	0.18072454	0.999934111	-4.469807118
MANF	-0.51026342	8.602787574	-1.396167174	0.179894788	0.999934111	-4.468294115
RNASE2	-0.510256012	3.999825685	-0.850455201	0.40640688	0.999934111	-4.718455225
GALNT18	-0.509492506	6.702319006	-1.522483582	0.14551752	0.999934111	-4.397852873
MDFIC	-0.50929192	4.838638231	-1.189029716	0.250103697	0.999934111	-4.574433962
PTPRO	-0.508929389	5.178681102	-1.892194422	0.074905617	0.999934111	-4.171547593
ANXA2	-0.508710981	7.727700948	-0.756525227	0.459266002	0.999934111	-4.751075751
MAN1A1	-0.508241981	5.659852145	-1.554805697	0.137654441	0.999934111	-4.379201429
TCTEX1D2	-0.507541296	6.909825525	-1.727012962	0.101539054	0.999934111	-4.275955153
NUP133	-0.506265241	6.853986707	-1.812969238	0.086796706	0.999934111	-4.222216724
PID1	-0.505764278	5.756296287	-1.081031169	0.294163382	0.999934111	-4.624614233
PAWR	-0.505147657	4.395955918	-1.053576178	0.306218964	0.999934111	-4.636762568
CNTN6	-0.504831759	3.711861923	-1.28734206	0.214521095	0.999934111	-4.525600843
STK26	-0.504801302	3.43940559	-1.174724849	0.25563566	0.999934111	-4.581294216
TRAPPC3	-0.50368284	7.546983167	-3.140984934	0.005725956	0.999934111	-3.304004391
MSH6	-0.503316015	6.823968446	-1.409369431	0.176018487	0.999934111	-4.461122359
UTP20	-0.503068568	4.826976852	-1.605497389	0.126041099	0.999934111	-4.349468058
DLEU1	-0.502853494	5.310923444	-1.255992302	0.225411948	0.999934111	-4.541486134
PPID	-0.501737855	7.287583708	-1.915160336	0.07173967	0.999934111	-4.156671121
TAGLN2	-0.501632111	6.811808512	-1.06107238	0.30289254	0.999934111	-4.633470756
CENPW	-0.500959735	6.303933377	-1.101196535	0.285531421	0.999934111	-4.615531477
GADD45G	-0.500711444	7.283804191	-0.971303478	0.344457792	0.999934111	-4.671624135
SYT1	0.502016019	8.376269256	0.43164864	0.671198083	0.999934111	-4.83645613
CACNB4	0.502198315	6.103456701	0.813543573	0.426693547	0.999934111	-4.731678038
GARNL3	0.504366191	6.413664645	1.357714658	0.19157814	0.999934111	-4.488916835
LRRN3	0.504903568	8.405688154	1.106144816	0.283441953	0.999934111	-4.613282225
LOC440040	0.505496639	4.644281329	0.752831618	0.461427127	0.999934111	-4.752288674
AES	0.506524691	7.936064963	1.701647974	0.1062845	0.999934111	-4.291547715
CKB	0.50654154	10.52688839	1.334536232	0.198908692	0.999934111	-4.50115292
MATN2	0.50725837	7.039942673	1.011320801	0.325461267	0.999934111	-4.654960334
PLPP2	0.507741599	6.21903362	1.044869552	0.310115429	0.999934111	-4.640562056
FAM217B	0.50788571	6.347721843	1.403927239	0.177608097	0.999934111	-4.464084252
YPEL4	0.508089198	6.531385605	0.852897019	0.40508723	0.999934111	-4.717562316
HAPLN2	0.508216883	6.136852373	0.870955094	0.395414545	0.999934111	-4.710889533
XKR6	0.508352284	4.561525815	1.927255619	0.070120587	0.999934111	-4.14880391
ADAMTS18	0.508415969	4.184218238	1.149245057	0.265717074	0.999934111	-4.593354474
ANK1	0.509273957	4.427644843	1.489795106	0.153845998	0.999934111	-4.416463317
TRNP1	0.509689185	5.629104901	1.015810426	0.323377026	0.999934111	-4.65305594
GPM6B	0.509942759	9.443442824	0.775343723	0.448351366	0.999934111	-4.744813155
CACNA1A	0.510838352	7.356682448	0.988761938	0.336077376	0.999934111	-4.664423204
SPATA6	0.510958932	5.678309046	1.648259257	0.116899137	0.999934111	-4.323947025
BIN1	0.512614173	8.714325031	1.052248529	0.306810838	0.999934111	-4.637343601
ADGRB3	0.513269204	7.922636639	0.887497331	0.386687974	0.999934111	-4.704670181
UNC13C	0.514008247	4.77679329	0.576996584	0.571193389	0.999934111	-4.803691526
TMEM130	0.514113136	6.739845512	0.672006394	0.510239197	0.999934111	-4.77747495
COL4A5	0.514745809	6.535197731	0.886866456	0.387018424	0.999934111	-4.704909231
CLDND1	0.515868556	10.04736849	0.858779036	0.401919808	0.999934111	-4.715402217
FAM131B	0.515868586	5.884746793	1.510525662	0.148519712	0.999934111	-4.404690694
GABRG2	0.516678006	5.99264312	0.588525034	0.563600195	0.999934111	-4.800709463
C15orf59	0.516781481	7.709339074	1.21856633	0.238969528	0.999934111	-4.560068717
COL16A1	0.517689873	8.26901589	1.775724931	0.092937931	0.999934111	-4.245666752
MYO1D	0.520017481	5.005642765	0.985868511	0.337456347	0.999934111	-4.66562405
NEK3	0.520167179	5.909936164	1.201868587	0.245216421	0.999934111	-4.568222672
NPM2	0.520181451	5.062378608	0.886664532	0.38712423	0.999934111	-4.704985712
SYNPR	0.520896914	5.614869185	0.486411629	0.632631024	0.999934111	-4.82517274
AIF1L	0.521195031	5.832933102	1.481146943	0.156114121	0.999934111	-4.421343517
C3orf14	0.521219698	8.276275781	0.92872645	0.365498556	0.999934111	-4.688730753
PLCB1	0.521849056	5.324616269	1.470852129	0.158849947	0.999934111	-4.427128864
ZEB2	0.522503568	7.16599171	1.474498169	0.157876544	0.999934111	-4.425082915
KCNB1	0.52382371	6.708178188	0.769067521	0.451973646	0.999934111	-4.746917178
PSD2	0.525679988	7.40784508	0.773962798	0.44914682	0.999934111	-4.74527741
FAM118A	0.526428691	5.461804346	1.336928738	0.198141856	0.999934111	-4.499896789
CERCAM	0.527111284	5.217099519	1.653092314	0.115902321	0.999934111	-4.321038143
DICER1	0.528841105	7.720784873	2.02278481	0.058437497	0.999934111	-4.085931276
HCN1	0.529302333	4.200442846	0.899453959	0.380460529	0.999934111	-4.700111823
ZNF441	0.529698772	7.958436157	2.307489512	0.033312026	0.999934111	-3.892226625
NLGN1	0.530108346	5.738023562	1.557504128	0.137014373	0.999934111	-4.377633315
CAMK2A	0.530358796	5.66053296	0.850813827	0.406212891	0.999934111	-4.718324225
ERICH3	0.531561512	5.698230799	0.629984155	0.536737188	0.999934111	-4.78952878
CYB5R2	0.532021926	6.329061068	1.292369866	0.212813396	0.999934111	-4.523026564
SLC8A3	0.532646093	6.534444349	0.732425305	0.473477556	0.999934111	-4.758892978
PIDD1	0.533554315	7.012594954	2.919821552	0.009247191	0.999934111	-3.46004725
FAM133A	0.533606716	5.064479185	0.971014473	0.344597729	0.999934111	-4.671742432
DOPEY1	0.534045327	6.251516194	1.492762372	0.153074077	0.999934111	-4.414784649
QDPR	0.534260667	10.47731131	1.083066869	0.293283445	0.999934111	-4.623703436
OLFM1	0.535031549	7.557949602	0.834386931	0.415160153	0.999934111	-4.724274884
RAB40B	0.536070031	8.514701898	0.790114655	0.43989737	0.999934111	-4.739800957
CCK	0.536075494	5.747630031	0.772051065	0.450249471	0.999934111	-4.745918894
OR4N2	0.536423667	6.238187167	1.258346389	0.224579509	0.999934111	-4.540303313
RHOU	0.537168438	7.491681559	1.082890324	0.293359681	0.999934111	-4.623782479
EPB41L1	0.538204759	6.006047781	1.318423544	0.20413456	0.999934111	-4.509570777
NIPAL3	0.538397451	5.95433412	1.70135347	0.106340701	0.999934111	-4.291728014
SCN4B	0.539224577	6.737231279	0.882558123	0.389280112	0.999934111	-4.706537798
FRMD5	0.541593975	5.750254056	1.943340007	0.06801798	0.999934111	-4.138308299
FRS2	0.54161263	6.223000062	1.296927977	0.211274461	0.999934111	-4.520686476
GNG7	0.542504228	6.150707386	1.575297515	0.13285594	0.999934111	-4.367251531
SLAIN1	0.544795531	8.926464142	0.906699058	0.376719757	0.999934111	-4.697324103
RGS7	0.545048698	5.520166373	0.687148794	0.50087583	0.999934111	-4.772955492
ALDH8A1	0.545681235	4.777681648	2.107010945	0.049625024	0.999934111	-4.029512269
CRYAB	0.546610988	7.84573921	1.159718094	0.261537804	0.999934111	-4.588422154
ACYP2	0.547197648	6.960097731	1.277316881	0.217958161	0.999934111	-4.530711963
CORO6	0.55135641	5.389174505	1.080034816	0.294594758	0.999934111	-4.625059511
HERC6	0.555626917	6.763061486	1.372983626	0.186868109	0.999934111	-4.48077563
CHD5	0.556043994	6.053685929	0.755419405	0.45991237	0.999934111	-4.751439447
ENHO	0.557633315	8.261535244	0.972993241	0.34364039	0.999934111	-4.670931876
STMN2	0.558679222	8.90467166	0.471313308	0.643162354	0.999934111	-4.828412928
CXCL14	0.563758065	5.933649582	1.130481851	0.273329071	0.999934111	-4.602103526
WFDC1	0.564489593	6.176654034	1.098100508	0.286844494	0.999934111	-4.616934693
NRXN1	0.56601442	6.896524685	0.936018727	0.361834141	0.999934111	-4.685847061
BCAN	0.566421728	7.787284179	0.948642758	0.355549805	0.999934111	-4.68080963
PRKCZ	0.566727623	7.050443472	0.745805014	0.465555378	0.999934111	-4.754581298
PTPRT	0.568821272	6.141415812	0.819842379	0.423186947	0.999934111	-4.729458287
SNX22	0.570413759	5.558763398	1.554502524	0.13772651	0.999934111	-4.379377505
TNIK	0.570632352	7.317813349	1.249164016	0.227840065	0.999934111	-4.544907745
HSD17B3	0.571443012	5.131124778	1.087227767	0.291490857	0.999934111	-4.62183752
SLC6A1	0.575111049	7.07436487	1.185630565	0.251409922	0.999934111	-4.576069885
DNM1	0.575257605	6.751361136	0.973949955	0.343178188	0.999934111	-4.670539484
DSCAML1	0.575551815	6.427914111	0.719359349	0.481291176	0.999934111	-4.763035131
SHD	0.580981272	5.396429333	1.09361517	0.28875464	0.999934111	-4.618961989
FA2H	0.581362463	6.272121873	1.162431673	0.260463039	0.999934111	-4.587138511
TSPYL5	0.582919645	6.698032035	0.936137839	0.361774494	0.999934111	-4.685799799
AMY2B	0.582956796	6.831090528	1.495028269	0.152486772	0.999934111	-4.413501318
ZMAT4	0.583009009	5.438554014	0.846950732	0.408305692	0.999934111	-4.719732796
AZGP1	0.584776191	5.067073269	2.07426961	0.052896422	0.999934111	-4.051545422
XKR4	0.58489213	6.545405466	0.847415568	0.408053502	0.999934111	-4.719563604
KCNA1	0.585181259	5.310484099	0.946515907	0.356603299	0.999934111	-4.681662331
ELAVL3	0.5857175	8.007088898	1.328714653	0.20078444	0.999934111	-4.504202733
HS3ST4	0.586505858	6.203019738	0.68750749	0.500655234	0.999934111	-4.772847311
IFIT1	0.586781451	8.492243682	1.093690506	0.288722481	0.999934111	-4.618927993
FNBP1	0.588764549	7.474619627	1.824925641	0.084902047	0.999934111	-4.214637067
SYNDIG1	0.589700019	6.731249287	1.104170061	0.284274464	0.999934111	-4.614180817
PCBP4	0.591045157	7.982381792	1.792590305	0.090111507	0.999934111	-4.235078392
PLEKHB1	0.592136858	7.562690472	1.422165395	0.172326297	0.999934111	-4.454127626
HSPA2	0.592180846	8.933437694	0.817971102	0.424226785	0.999934111	-4.730119323
IFI44L	0.592652043	6.342545707	0.997480533	0.331946045	0.999934111	-4.660787022
CCDC184	0.593508105	5.386338213	1.373609446	0.186677061	0.999934111	-4.4804406
VSTM2B	0.593928901	6.187738685	0.747437034	0.464594554	0.999934111	-4.754050538
PKP4	0.595098809	7.79166875	1.123870267	0.27604956	0.999934111	-4.60515944
EPHB6	0.596832074	6.254642444	1.159334298	0.261690082	0.999934111	-4.588603518
KCNQ1OT1	0.597422414	5.267547861	1.159770483	0.261517023	0.999934111	-4.588397394
CNTN2	0.599418914	5.478532599	1.274093816	0.219072257	0.999934111	-4.53234896
UNC5A	0.600908417	5.946325545	0.882571266	0.389273199	0.999934111	-4.706532841
SST	0.605368815	5.480762907	0.498657569	0.624148185	0.999934111	-4.822472786
HOOK1	0.606706321	4.829581556	0.776293204	0.447804941	0.999934111	-4.744493516
LPAR1	0.606719383	6.709597617	0.981443888	0.339572697	0.999934111	-4.66745469
KRT222	0.609245562	4.905882145	0.637184182	0.532144168	0.999934111	-4.78751476
PDE8A	0.613446926	7.830747	1.651031882	0.116326394	0.999934111	-4.322278857
ALDOC	0.616141525	9.190328596	1.004055112	0.328854329	0.999934111	-4.658027464
CREG2	0.616520667	6.435452772	0.60093981	0.555482725	0.999934111	-4.797436179
KAT2B	0.618717123	6.209432247	2.048754271	0.055580142	0.999934111	-4.068627821
SLC38A11	0.618772395	5.685664056	1.393007434	0.180832665	0.999934111	-4.470003711
IL1RAPL1	0.619185015	5.455359785	1.167192612	0.258585405	0.999934111	-4.584880758
NRSN1	0.620346679	6.247675284	0.812411677	0.427325629	0.999934111	-4.732075319
HTR1F	0.620894586	3.140568423	2.038240163	0.056721419	0.999934111	-4.075643655
MTURN	0.620951235	8.070313543	0.948897621	0.355423706	0.999934111	-4.680707341
CENPV	0.621000846	6.879340139	1.074170418	0.297143116	0.999934111	-4.627673653
PCP4L1	0.624475948	4.959141502	0.769721868	0.451595155	0.999934111	-4.746698533
AATK	0.628375179	8.708055861	0.981255537	0.339662993	0.999934111	-4.667532465
KCNA2	0.629330784	5.200413898	1.515451127	0.147276941	0.999934111	-4.401878335
BEST3	0.629553426	4.860856398	0.893900752	0.383344476	0.999934111	-4.702235489
PLEKHH1	0.629855031	5.572952022	1.216028713	0.239910961	0.999934111	-4.561313391
CHADL	0.632530932	8.110300355	1.132492356	0.272505763	0.999934111	-4.60117146
TMEM155	0.632766951	6.100896142	0.684798101	0.502322879	0.999934111	-4.773663161
TAC1	0.634495488	5.528159509	0.607776871	0.551038896	0.999934111	-4.795606172
ENPP2	0.638182926	8.485298735	0.63087689	0.536166522	0.999934111	-4.789280217
SH3GL3	0.640355611	6.542714219	0.91318609	0.373391369	0.999934111	-4.69481175
SCG5	0.641369022	9.098611394	0.952854701	0.353469801	0.999934111	-4.679116188
CDH10	0.643259481	6.247071562	1.081160964	0.29410722	0.999934111	-4.624556202
SNAP25	0.644533907	7.693312083	0.68796571	0.500373513	0.999934111	-4.77270904
SCN2A	0.645353117	7.361249886	0.791167756	0.439298454	0.999934111	-4.739440382
APLP1	0.646892599	8.063976985	1.155858682	0.263072128	0.999934111	-4.590243811
PIEZO2	0.650134796	5.86647209	0.98062864	0.339963647	0.999934111	-4.667791239
AHR	0.651731716	6.289126827	1.706372803	0.105386334	0.999934111	-4.288652771
PXK	0.652501691	6.221798969	1.356599043	0.191925961	0.999934111	-4.489509171
CCDC152	0.65377484	4.419713599	2.031108048	0.057507596	0.999934111	-4.080394831
ALDH1A1	0.654263772	7.080998065	1.252310241	0.226718773	0.999934111	-4.543332911
KCNC2	0.654371877	5.087157895	0.855658313	0.40359828	0.999934111	-4.716549882
MYRF	0.654806006	5.261158682	1.366703621	0.188793948	0.999934111	-4.484131726
RASSF2	0.658486438	6.770567694	2.022533035	0.058465837	0.999934111	-4.086098613
SHC4	0.665234253	5.681737213	1.800703427	0.088778804	0.999934111	-4.229966744
SLC25A27	0.666722636	5.531795306	1.662713551	0.11393953	0.999934111	-4.315232912
NEFH	0.669337327	4.50924891	1.139817378	0.269521735	0.999934111	-4.597764593
LY6H	0.67508066	7.067063886	0.735134758	0.4718668	0.999934111	-4.758025556
MDM2	0.676319901	4.65225742	1.163325512	0.260109745	0.999934111	-4.586715176
RBP7	0.680135191	5.718725386	1.112897627	0.280608685	0.999934111	-4.610199785
NECAB1	0.68168129	7.551834954	0.625776757	0.539431155	0.999934111	-4.790695823
KIF5A	0.687750704	6.000565272	1.222892502	0.237371088	0.999934111	-4.557942263
COL9A3	0.687995145	6.817309625	1.324062432	0.20229347	0.999934111	-4.506633113
SLCO1A2	0.69142508	4.945944923	1.2206909	0.238183511	0.999934111	-4.559025132
C2orf74	0.692078951	7.593313914	1.918900533	0.071235487	0.999934111	-4.154240715
RORA	0.692328741	7.035912019	2.185602141	0.042511409	0.999934111	-3.976145938
XAF1	0.692999722	6.661622015	1.298255801	0.2108278	0.999934111	-4.52000366
DSCAM	0.695509519	5.348123204	1.09865413	0.286609369	0.999934111	-4.616684005
CADM2	0.701884241	6.773113194	1.193736441	0.248303508	0.999934111	-4.572162821
MAG	0.702161435	4.68593594	0.883282183	0.388899402	0.999934111	-4.706264581
TNFSF13B	0.704418438	6.346753015	0.948777268	0.355483249	0.999934111	-4.680755648
NCALD	0.705023543	7.02254284	1.397958045	0.179364966	0.999934111	-4.467323977
TCEAL6	0.706459932	8.499489972	0.984916523	0.337910916	0.999934111	-4.666018506
LHPP	0.709649824	7.941680832	1.164504301	0.259644374	0.999934111	-4.586156499
ZNF204P	0.710206265	6.190948873	0.890966104	0.384874387	0.999934111	-4.703353172
TPPP	0.711334426	7.647037509	0.774823657	0.448650837	0.999934111	-4.744988083
SEC14L5	0.71358513	7.121702497	0.896157884	0.382170529	0.999934111	-4.701373683
PAIP2B	0.721938747	6.937292824	1.107866575	0.282717565	0.999934111	-4.612497714
PAQR6	0.726737204	7.515529324	1.173399467	0.256152852	0.999934111	-4.5819266
SPX	0.729025216	4.705265256	1.291022903	0.213269845	0.999934111	-4.523716936
KLRC3	0.729348642	4.729016938	1.05615477	0.305071763	0.999934111	-4.635632369
SERPINI1	0.730094373	9.44917465	0.715825955	0.483417228	0.999934111	-4.764143624
TF	0.734545457	7.599948117	1.041931569	0.311438253	0.999934111	-4.641838356
CARNS1	0.741217728	5.892872549	1.414160525	0.174628611	0.999934111	-4.458508386
ASPA	0.745769198	6.152960074	1.28847962	0.214133785	0.999934111	-4.525019042
SYCP2	0.746222914	4.652956556	3.396840077	0.003268033	0.999934111	-3.126179162
GABRD	0.74799171	6.641961225	1.110768187	0.281499869	0.999934111	-4.611173414
PLP1	0.752885901	10.29032257	0.751284715	0.462334048	0.999934111	-4.752795061
GRIA4	0.752899716	6.557752932	1.13503397	0.271467603	0.999934111	-4.599991309
MT3	0.753502327	11.22311982	1.198827555	0.246367404	0.999934111	-4.569698486
GJB1	0.760133401	6.160079762	1.141371073	0.268891941	0.999934111	-4.597039756
CPLX1	0.761901401	6.376275373	0.954722706	0.352549995	0.999934111	-4.67836311
ABCA6	0.764163849	4.559956097	1.827777412	0.084455543	0.999934111	-4.212825588
FGF12	0.764325062	6.568199728	1.057365729	0.304534084	0.999934111	-4.63510083
KHDRBS3	0.764894741	8.924393562	1.463580531	0.160806011	0.999934111	-4.431199373
SPOCK1	0.76601266	10.40468939	1.02978483	0.316950185	0.999934111	-4.647083818
CEND1	0.768133673	7.145834015	1.515465517	0.147273323	0.999934111	-4.40187011
MICU3	0.769341812	6.424334403	1.348080249	0.194598567	0.999934111	-4.494020951
PMP2	0.77391946	9.856974647	1.317271957	0.204512176	0.999934111	-4.51016961
SEMA3B	0.774330377	7.306370799	1.689780094	0.10856963	0.999934111	-4.298799742
STAT4	0.775346938	5.290741963	1.30671288	0.208000356	0.999934111	-4.515642874
NAP1L2	0.778346037	7.106972235	0.728895949	0.47558066	0.999934111	-4.76001853
IPCEF1	0.780676716	6.202342827	1.115353103	0.27958364	0.999934111	-4.609075249
ANKS1B	0.781595796	6.234603676	1.353930673	0.19275994	0.999934111	-4.490924558
CDKN1C	0.787582167	7.732141978	1.128360393	0.274199817	0.999934111	-4.603085616
SVIP	0.790786512	6.889659738	1.635928951	0.119475418	0.999934111	-4.331346056
KIAA1107	0.791641864	6.730991302	0.908163712	0.375966535	0.999934111	-4.696758205
KCNMB4	0.792901728	9.413859463	1.279820286	0.217095882	0.999934111	-4.529438392
RBFOX1	0.796419562	5.791324281	0.871338703	0.395210723	0.999934111	-4.71074646
PNMA6A	0.797526414	7.006601219	1.245513973	0.229146286	0.999934111	-4.546731072
OGDHL	0.800051235	6.013673272	1.428316891	0.170573846	0.999934111	-4.450749829
GRM3	0.802074753	6.973782802	0.876186782	0.39264077	0.999934111	-4.708933576
ANK3	0.810106043	7.913128948	1.059341474	0.3036583	0.999934111	-4.634232533
PRR18	0.812901315	5.675627102	1.022913331	0.320098943	0.999934111	-4.650028833
SLC5A11	0.825786296	6.243177957	1.026711989	0.31835553	0.999934111	-4.648402794
EVI2A	0.826091377	6.705833688	0.991234346	0.334902182	0.999934111	-4.663394764
UGT8	0.830465994	7.519205441	0.838529905	0.412891735	0.999934111	-4.722783706
RYR3	0.831587494	6.605891272	0.943465961	0.358117755	0.999934111	-4.682882286
LGI3	0.853836642	6.769697327	1.178650014	0.254108603	0.999934111	-4.579418163
HTR2A	0.862752068	6.27546267	0.923299611	0.368241859	0.999934111	-4.69086427
4-Sep	0.870048167	6.906983139	1.842995574	0.082107541	0.999934111	-4.20313553
MAP6D1	0.87201162	7.635302986	1.352695585	0.193146936	0.999934111	-4.491579025
RAB3IP	0.877646494	7.559790667	1.40425161	0.177513027	0.999934111	-4.463907933
S1PR5	0.878068037	5.838365605	1.219487301	0.238628557	0.999934111	-4.559616506
TCEAL2	0.878406235	9.723375173	1.603543342	0.126472929	0.999934111	-4.350624828
CABP1	0.886127975	5.745038383	1.192988	0.248589105	0.999934111	-4.572524426
NDRG2	0.887117145	10.48778078	1.362178134	0.190191572	0.999934111	-4.486543542
HAPLN4	0.894570037	5.995701062	1.667562415	0.112961147	0.999934111	-4.312299966
FGF14	0.909620957	6.185849719	1.417985351	0.173525443	0.999934111	-4.456417288
DNM3	0.917625623	8.845535077	1.235907827	0.232611645	0.999934111	-4.551510667
MOG	0.918638648	6.570779898	0.896302199	0.382095552	0.999934111	-4.701318517
CARTPT	0.926363173	5.358575157	1.284607549	0.215454369	0.999934111	-4.526997868
AMER2	0.928796395	9.254590494	1.523029097	0.145381773	0.999934111	-4.397540122
TMEM144	0.938449698	8.064623991	0.974170407	0.343071746	0.999934111	-4.670449021
GABRA1	0.943738759	6.356803836	0.749593828	0.463326619	0.999934111	-4.753347505
CAMK2B	0.948943506	6.76857571	1.199411912	0.246145915	0.999934111	-4.569415119
CTTNBP2	0.953583537	7.867286133	2.284509728	0.034891314	0.999934111	-3.908142744
CNDP1	0.977585117	7.384344201	0.955459856	0.352187475	0.999934111	-4.678065588
BCAS1	0.987019389	6.869181522	1.239562673	0.231288449	0.999934111	-4.549695433
PPP1R14A	0.992954821	7.943666781	1.374263357	0.186477604	0.999934111	-4.480090419
CNTNAP4	1.012597642	7.538962957	1.010428007	0.325876863	0.999934111	-4.655338204
PWAR6	1.027311568	8.973067019	1.250600183	0.227327694	0.999934111	-4.544189241
NPY	1.028162154	6.784646343	0.976568356	0.34191541	0.999934111	-4.669463902
OMG	1.042602728	8.073891636	1.129918752	0.273559993	0.999934111	-4.602364344
SOX8	1.050359111	9.480539142	1.489202462	0.154000556	0.999934111	-4.416798335
VSNL1	1.064906562	8.111546485	0.752914727	0.461378432	0.999934111	-4.752261441
OPALIN	1.086872407	5.782213259	1.252726818	0.226570629	0.999934111	-4.543124174
NEFM	1.108042642	6.577465117	0.895778147	0.382367865	0.999934111	-4.701518803
MAL	1.11705479	8.190762506	1.221280482	0.237965738	0.999934111	-4.558735287
OLIG1	1.127573506	9.763617302	1.361960606	0.19025896	0.999934111	-4.486659331
S100B	1.142746586	10.55464421	1.654091671	0.115697112	0.999934111	-4.320436049
MBP	1.171841735	7.946830386	1.25188211	0.226871105	0.999934111	-4.543547384
PVALB	1.190443543	4.462027759	1.449105478	0.164758629	0.999934111	-4.439262721
OLIG2	1.200824247	8.925989494	1.68411718	0.109674805	0.999934111	-4.302250214
MYRFL	1.214677259	4.394091481	1.359221546	0.191109128	0.999934111	-4.488116211
TMEM235	1.223058222	7.07054613	1.413904772	0.174702578	0.999934111	-4.458648074
RSPO2	1.235519957	6.422549448	1.509369763	0.14881262	0.999934111	-4.405349851
MOBP	1.24035487	7.19636491	1.290738256	0.213366402	0.999934111	-4.523862762
CHGA	1.251833114	7.410562375	1.200429698	0.245760506	0.999934111	-4.56892132
PLLP	1.262780488	8.446669633	1.873683491	0.077546964	0.999934111	-4.183478304
NRGN	1.295989846	7.805323238	1.210615293	0.241928777	0.999934111	-4.563962055
XIST	1.297449198	4.852307395	1.092370355	0.289286411	0.999934111	-4.619523448
GRIA2	1.299734877	8.956720216	1.521348866	0.145800222	0.999934111	-4.398503195
WIF1	1.305253	5.769450926	1.128199308	0.274266018	0.999934111	-4.603160128
NEFL	1.319937136	7.742557043	0.846436329	0.408584892	0.999934111	-4.719919935
SNCB	1.320464324	6.500066915	1.349441581	0.194169495	0.999934111	-4.493301295
NKX6-2	1.408706444	6.185200512	1.581233779	0.131492408	0.999934111	-4.363771975
ERMN	1.46672892	7.358671336	1.280647198	0.216811644	0.999934111	-4.529017312
