# Supplementary material for: FZD1/KLF10-hsa-miR-4762-5p/miR-224-3p-circular RNAs axis as prognostic biomarkers and therapeutic targets for glioblastoma: a comprehensive report
Source: BMC Med Genomics. 2023 Feb 8;16:21. doi: 10.1186/s12920-023-01450-w (PMC9909915; doi:10.1186/s12920-023-01450-w)
Supplement: Supplementary file 5 — Additional file 5. The P-values and log2 FC of DEmiRNAs identified in this study. [file 12920_2023_1450_MOESM5_ESM.xls]

id	logFC	AveExpr	t	P.Value	adj.P.Val	B
hsa-miR-124-3p	-61.90763208	45.23250372	-7.402642461	5.57E-05	0.077388253	2.369460918
hsa-miR-4714-5p	-33.38223159	33.13036194	-3.363193199	0.009069896	0.554264064	-2.551302057
hsa-miR-4516	-14.34056358	13.95758633	-2.600481321	0.030087252	0.730543121	-3.723208791
hsa-miR-4288	-13.45347777	10.00265364	-2.320393662	0.047098051	0.810857412	-4.152273461
hsa-miR-101-3p	-12.7556505	9.735621404	-1.544450974	0.158886758	0.870035555	-5.263290923
hsa-miR-483-3p	-9.714368534	18.84668083	-2.898099287	0.018740783	0.69818488	-3.263643193
hsa-miR-33b-5p	-8.24548574	6.114266715	-1.410389306	0.193991694	0.886768092	-5.4334337
hsa-miR-125b-5p	-7.500370088	19.38429434	-0.753737654	0.471389979	0.909398265	-6.103626472
hsa-miR-129-5p	-6.845491151	4.035951742	-4.482498172	0.001765926	0.407950919	-0.93537353
hsa-miR-4800-3p	-6.656124458	12.79179415	-1.707351381	0.12395675	0.866453485	-5.04552475
hsa-miR-3621	-6.520418707	8.148016315	-1.333587461	0.217005547	0.901213994	-5.526678832
hsa-miR-7-5p	-6.49370839	4.049464735	-1.857809333	0.09812557	0.840141785	-4.835433735
hsa-miR-4443	-5.499849363	9.554237573	-2.522399056	0.03408782	0.747437806	-3.843416815
hsa-miR-3960	-5.448682408	8.96105773	-3.534736521	0.006981161	0.502085115	-2.293042802
hsa-miR-4787-5p	-5.431502226	10.95864394	-2.178241977	0.059106012	0.816255468	-4.36671362
hsa-miR-144-3p	-5.231866497	3.932958837	-1.239601568	0.248288723	0.906852873	-5.636150553
hsa-let-7b-5p	-5.011700888	9.465990747	-0.895588968	0.395152395	0.906852873	-5.986139089
hsa-miR-222-3p	-4.889285425	5.632596548	-2.049182859	0.072574751	0.816255468	-4.558375706
hsa-miR-4279	-4.846362184	9.113956442	-2.036961368	0.073994629	0.816255468	-4.576345382
hsa-miR-338-3p	-4.839865789	3.024892774	-1.900581226	0.09176225	0.821248311	-4.774374977
hsa-miR-136-5p	-4.552325075	3.172364358	-2.344621796	0.045307245	0.810857412	-4.115446622
hsa-miR-139-5p	-4.13229225	2.724036845	-3.350539062	0.00924801	0.554264064	-2.570470711
hsa-miR-185-5p	-3.673922442	2.493445874	-2.037663309	0.073912358	0.816255468	-4.575314214
hsa-miR-3158-5p	-3.654012156	13.95961163	-0.584651051	0.573986196	0.930221876	-6.220277806
hsa-miR-129-1-3p	-3.539742894	2.236371363	-3.301307337	0.009976628	0.578644448	-2.645188342
hsa-miR-181a-5p	-3.469571701	7.911641107	-0.883369311	0.401355844	0.906852873	-5.996926389
hsa-miR-4467	-3.360836878	5.798195337	-3.389418477	0.008712127	0.554264064	-2.511624508
hsa-miR-3653	-3.317104343	7.218467035	-1.16917633	0.27410675	0.906852873	-5.714576435
hsa-miR-1275	-3.166089921	10.51834047	-0.783445075	0.454662639	0.906852873	-6.080451098
hsa-miR-451a	-3.085513978	4.236066269	-0.804987878	0.442783129	0.906852873	-6.063163042
hsa-miR-338-5p	-3.011619382	1.784510582	-2.2668448	0.051308827	0.812274831	-4.233401713
hsa-miR-423-5p	-2.794891032	6.460418629	-1.713701812	0.122749587	0.866453485	-5.036818548
hsa-miR-3124-3p	-2.552515343	8.127301958	-1.489237008	0.172599533	0.874180171	-5.33444032
hsa-miR-204-3p	-2.515142261	4.564062081	-1.991931582	0.079460812	0.821248311	-4.642253295
hsa-miR-491-3p	17.91907929	32.53600869	1.740396832	0.117792971	0.866453485	-5.000057014
hsa-miR-4762-5p	14.09065643	15.83718376	1.410315508	0.194012754	0.886768092	-5.433524846
hsa-miR-224-3p	13.68751906	15.18604098	2.336948054	0.045867001	0.810857412	-4.127118361
hsa-miR-1280	12.97774975	55.50578562	1.322394056	0.220547261	0.901213994	-5.539991758
hsa-miR-4445-5p	11.07432394	14.70837925	1.76647458	0.113130735	0.866453485	-4.963896785
hsa-miR-664-3p	10.22588239	11.16358566	2.403836212	0.041210518	0.810857412	-4.025161565
hsa-miR-5681b	8.951849696	39.81613211	0.702206867	0.501344194	0.918262148	-6.141964337
hsa-miR-1298	8.730882929	6.426802846	1.301858719	0.227172364	0.906852873	-5.564225812
hsa-miR-605	8.517232438	8.785556604	1.960947637	0.083445028	0.821248311	-4.687313716
hsa-miR-589-5p	7.583848009	13.49579087	1.056107067	0.320040596	0.906852873	-5.833499526
hsa-miR-4732-5p	7.372953931	4.671012543	2.09280873	0.067718188	0.816255468	-4.493963312
hsa-miR-4732-3p	6.73522827	15.43234188	1.794649987	0.108286938	0.86533295	-4.92456151
hsa-miR-4436b-5p	6.297467074	14.12357775	1.163326132	0.276346173	0.906852873	-5.72094532
hsa-miR-720	5.917448851	23.56192314	1.153345411	0.28020079	0.906852873	-5.731758008
hsa-miR-1260b	5.503721944	47.08119237	0.694175205	0.506118815	0.918262148	-6.147723556
hsa-miR-4695-3p	5.385932495	15.59394922	1.541753987	0.159533301	0.870035555	-5.266799623
hsa-miR-4483	4.95816657	6.118132356	1.395584723	0.198256432	0.891162661	-5.451659899
hsa-miR-548t-5p	4.674657779	4.272851464	2.659740589	0.027371029	0.730543121	-3.631799835
hsa-miR-320a	4.523729401	6.376890876	1.291031772	0.230732474	0.906852873	-5.576902636
hsa-miR-335-5p	4.18095174	3.601260024	0.779327959	0.456957009	0.906852873	-6.083709168
hsa-miR-183-3p	3.992384905	10.96474135	0.54007416	0.60301992	0.939602948	-6.246537194
hsa-miR-3646	3.987123612	25.49054892	0.269652031	0.793866179	0.974143729	-6.363057716
hsa-miR-21-5p	3.803685837	3.160800015	1.281670009	0.233848519	0.906852873	-5.587807441
hsa-miR-1246	3.724889114	15.50670249	0.786441839	0.452997457	0.906852873	-6.07807032
hsa-miR-495	3.441692235	3.261588041	2.222772358	0.055051722	0.812274831	-4.29986834
hsa-miR-335-3p	3.330888448	6.764792559	2.022498774	0.075709521	0.816255468	-4.597565989
hsa-miR-5100	3.255620159	18.78785889	0.733943962	0.482755863	0.916947826	-6.118634509
hsa-miR-4780	3.078583061	4.38282021	4.354535766	0.002110136	0.407950919	-1.110896949
hsa-miR-513a-5p	3.06212652	5.933373573	0.934530952	0.375842975	0.906852873	-5.950954438
hsa-miR-891a	3.001190727	5.047513633	2.029012996	0.074932411	0.816255468	-4.588013838
hsa-miR-196a-3p	2.994258779	5.4666784	1.101448014	0.300943405	0.906852873	-5.786885332
hsa-miR-4698	2.831148976	7.24021921	1.075994627	0.311551061	0.906852873	-5.813234912
hsa-miR-4788	2.784439183	3.355651594	1.138419641	0.286045735	0.906852873	-5.747802339
hsa-miR-320c	2.723403333	4.298917537	1.033067911	0.330098094	0.906852873	-5.856614823
hsa-miR-1471	2.587183244	3.557953282	0.90080851	0.39252365	0.906852873	-5.981494215
hsa-miR-10b-5p	2.537713412	1.344944732	1.068924771	0.314548698	0.906852873	-5.820471556
hsa-miR-320b	2.526811598	4.008112105	1.47493921	0.176317296	0.881399543	-5.352624899
