# Supplementary material for: FZD1/KLF10-hsa-miR-4762-5p/miR-224-3p-circular RNAs axis as prognostic biomarkers and therapeutic targets for glioblastoma: a comprehensive report
Source: BMC Med Genomics. 2023 Feb 8;16:21. doi: 10.1186/s12920-023-01450-w (PMC9909915; doi:10.1186/s12920-023-01450-w)
Supplement: Supplementary file 6 — Additional file 6. The specific information of DEcircRNAs identified in this study. [file 12920_2023_1450_MOESM6_ESM.xlsx]

## Sheet: Sheet1
chr3:186504915-186505373	+	hsa_circ_0068464	458	228	K562, H1hesc, Gm12878, Bj, Ag04450, Sknshra, Mcf7	5, NA, NA, NA, NA, NA, NA	NA	ANNOTATED, CDS, coding, INTERNAL, OVCODE, OVEXON	NM_001967	EIF4A2	Salzman2013
chr13:100953713-101101559	+	hsa_circ_0030764	147846	834	Hepg2, Bj, Ag04450	NA, NA, NA	NA	ANNOTATED, CDS, coding, INTERNAL, OVCODE, OVERLAPTX, OVEXON	NM_000282	PCCA	Salzman2013
chr9:130106513-130107756	+	hsa_circ_0088635	1243	180	A549, diencephalon, cerebellum, occipital_lobe, frontal_cortex, parietal_lobe, temporal_lobe, SY5Y_exp2_D4	1, 92, 44, 98, 187, 51, 50, 2	NA	ANNOTATED, CDS, coding, INTERNAL, OVCODE, OVEXON	NM_032293	GARNL3	Rybak2015, Salzman2013
chr21:38126480-38139586	-	hsa_circ_0006841	13106	796	Hs68_RNase, Hs68_control, diencephalon, cerebellum, occipital_lobe, frontal_cortex, parietal_lobe, temporal_lobe	23, 3, 47, 8, 69, 131, 27, 27	None	ALT_DONOR, CDS, coding, INTERNAL, OVCODE, OVEXON, UTR3	NM_001242784	HLCS	Jeck2013, Rybak2015
chr6:170852688-170858201	-	hsa_circ_0006107	5513	320	Hs68_RNase, Hs68_control, K562, Hepg2, H1hesc, Gm12878, Bj, Ag04450, A549, Sknshra, diencephalon, cerebellum, occipital_lobe, frontal_cortex, parietal_lobe, SY5Y_exp2_D8, temporal_lobe, right_atrium, muscle, fibroblasts, platelets	50, 3, 27, 7, 1, 12, 7, 10, 3, 7, 91, 68, 184, 237, 63, 2, 120, 2, 2, 2, 3	None	ANNOTATED, CDS, coding, INTERNAL, OVCODE, OVEXON	NM_002793	PSMB1	Jeck2013, Maass2017, Rybak2015, Salzman2013
chr12:122495211-122495481	-	hsa_circ_0000453	270	270	cd_19	4	LINE	ANTISENSE, coding, INTERNAL, intronic	NM_001024808	BCL7A	Memczak2013
chr17:3802927-3808661	-	hsa_circ_0000735	5734	738	cd_34	26	None	ANNOTATED, CDS, coding, INTERNAL	NM_002558	P2RX1	Memczak2013
chr4:16587544-16760883	-	hsa_circ_0069244	173339	483	Bj, Ag04450	NA, NA	NA	ANNOTATED, CDS, coding, INTERNAL, OVCODE, OVERLAPTX, OVEXON	NM_001130834	LDB2	Salzman2013
chr5:83356118-83362425	-	hsa_circ_0073244	6307	486	H1hesc, Ag04450, Sknshra, diencephalon, cerebellum, occipital_lobe, frontal_cortex, parietal_lobe, temporal_lobe, vena_cava, umbilical_cord	9, 4, 2, 31, 61, 41, 43, 38, 33, 2, 2	NA	ANNOTATED, CDS, coding, INTERNAL, OVCODE, OVEXON	NM_005711	EDIL3	Maass2017, Rybak2015, Salzman2013
chr16:69279504-69318147	+	hsa_circ_0040039	38643	765	K562, Huvec, Hepg2, Helas3, Gm12878, Bj, Ag04450, A549, Mcf7, occipital_lobe	1, 1, NA, NA, NA, 2, 5, 4, NA, 5	NA	ANNOTATED, CDS, coding, INTERNAL, OVCODE, OVEXON	NM_006750	SNTB2	Rybak2015, Salzman2013
chr16:74666420-74670475	-	hsa_circ_0007548	4055	383	Hs68_RNase, Hs68_control, K562, Hepg2, Helas3, H1hesc, Gm12878, Bj, A549, frontal_cortex	35, 4, 8, 5, 5, 2, 23, 3, 7, 6	None	ANNOTATED, CDS, coding, INTERNAL, OVCODE, OVEXON	NM_018124	RFWD3	Jeck2013, Rybak2015, Salzman2013
chr4:140920348-140920479	-	hsa_circ_0001443	131	131	neutr	2	None	ALT_ACCEPTOR, ALT_DONOR, coding, INTERNAL, intronic	NM_018717	MAML3	Memczak2013
chr22:17117929-17128675	+	hsa_circ_0062142	10746	426	K562	NA	NA	ANNOTATED, INTERNAL, ncRNA, OVERLAPTX, OVEXON	NR_001591	psiTPTE22	Salzman2013
chr2:120885263-120922486	+	hsa_circ_0056281	37223	625	Gm12878, parietal_lobe	NA, 2	NA	ANNOTATED, CDS, coding, INTERNAL, OVCODE, OVEXON	NM_020909	EPB41L5	Rybak2015, Salzman2013
chr13:21735928-21746820	-	hsa_circ_0029696	10892	726	K562, Hepg2, cerebellum, occipital_lobe, WAS2	NA, NA, 9, 3, 3	NA	ANNOTATED, CDS, coding, INTERNAL, OVCODE, OVEXON	NM_145061	SKA3	Maass2017, Rybak2015, Salzman2013
chr22:46085591-46136418	+	hsa_circ_0008199	50827	1057	Hs68_RNase, Hs68_control, K562, Helas3, Gm12878, Bj, Ag04450, A549, diencephalon, Sy5y_exp1_D4, cerebellum, occipital_lobe, frontal_cortex, Sy5y_exp1_D2, parietal_lobe, temporal_lobe, SY5Y_exp2_D4, EPC, WAS2, cortex, LCL, fibroblasts	289, 17, 6, 1, 3, 7, 6, 11, 77, 4, 39, 129, 132, 3, 44, 42, 2, 2, 4, 2, 2, 2	None	ANNOTATED, CDS, coding, INTERNAL, OVCODE, OVEXON	NM_013236	ATXN10	Jeck2013, Maass2017, Rybak2015, Salzman2013
chr17:48271490-48272189	-	hsa_circ_0044556	699	315	Bj, Nhlf	12, NA	NA	ANNOTATED, CDS, coding, INTERNAL, OVCODE, OVEXON	NM_000088	COL1A1	Salzman2013
chr9:77611362-77632364	-	hsa_circ_0087220	21002	794	Gm12878, Bj, Sknshra, diencephalon, cerebellum, occipital_lobe, frontal_cortex, parietal_lobe, temporal_lobe, platelets	4, 3, NA, 40, 18, 123, 118, 27, 45, 3	NA	ANNOTATED, CDS, coding, INTERNAL, OVCODE, OVEXON	NM_152420	C9orf41	Maass2017, Rybak2015, Salzman2013
chr11:65272490-65272586	+	hsa_circ_0000326	96	96	neutr	2	None	ALT_DONOR, INTERNAL, intronic, ncRNA	TCONS_l2_00004572	TCONS_l2_00004572	Memczak2013
chr9:8499646-8525035	-	hsa_circ_0086359	25389	1754	H1hesc	NA	NA	ANNOTATED, CDS, coding, INTERNAL, OVCODE, OVEXON	NM_002839	PTPRD	Salzman2013
chr3:66501982-66512933	-	hsa_circ_0003266	10951	147	Hs68_RNase, Hs68_control, Nhek, Huvec, Hepg2, H1hesc, Gm12878, Bj, Ag04450, A549, diencephalon, cerebellum, occipital_lobe, frontal_cortex, parietal_lobe, temporal_lobe	15, 1, 7, 4, 4, 75, 30, 3, 27, 2, 13, 20, 12, 8, 10, 3	None	ANNOTATED, CDS, coding, INTERNAL, OVCODE, OVEXON	NM_015541	LRIG1	Jeck2013, Rybak2015, Salzman2013
chr18:74561481-74583781	+	hsa_circ_0001993	22300	612	Hs68_RNase, Hs68_control, K562, Gm12878, Ag04450, A549, diencephalon, cerebellum, occipital_lobe, frontal_cortex, parietal_lobe, temporal_lobe, WAS2, platelets	26, 3, 16, 14, 8, 6, 82, 66, 87, 207, 69, 73, 2, 3	None	ANNOTATED, CDS, coding, INTERNAL, OVCODE, OVEXON	NM_007345	ZNF236	Jeck2013, Maass2017, Rybak2015, Salzman2013
chr10:31676052-31676195	+	hsa_circ_0018086	143	143	K562, Huvec, Gm12878, Bj, Ag04450, Nhlf	NA, NA, NA, NA, NA, NA	NA	ALT_ACCEPTOR, ALT_DONOR, coding, INTERNAL, intronic	NM_001128128	ZEB1	Salzman2013
chr2:181846744-181848820	+	hsa_circ_0007011	2076	270	Hs68_RNase, Hs68_control, Hepg2	NA, NA, 10	None	ANNOTATED, CDS, coding, INTERNAL, OVCODE, OVEXON, UTR5	NM_006357	UBE2E3	Jeck2013, Salzman2013
chr8:103299660-103300494	-	hsa_circ_0001818	834	244	cd_19, K562, Nhlf, Sknshra, diencephalon, occipital_lobe, frontal_cortex, parietal_lobe, adipose	8, 5, NA, NA, 2, 5, 13, 5, 2	None	ANNOTATED, CDS, coding, INTERNAL	NM_015902	UBR5	Maass2017, Memczak2013, Rybak2015, Salzman2013
chr3:48726970-48728915	-	hsa_circ_0003748	1945	352	Hs68_RNase, Hs68_control, K562, Huvec, Helas3, H1hesc, Bj, Ag04450, A549, Sknshra, diencephalon, cerebellum, Sy5y_exp1_D0, occipital_lobe, frontal_cortex, parietal_lobe, temporal_lobe	36, 1, 1, NA, NA, 3, NA, 4, NA, 2, 8, 7, 2, 13, 41, 12, 24	None	ANNOTATED, CDS, coding, INTERNAL, OVCODE, OVEXON	NM_016291	IP6K2	Jeck2013, Rybak2015, Salzman2013
chr12:22646156-22659753	-	hsa_circ_0025614	13597	224	K562, Huvec, H1hesc, Gm12878, A549, diencephalon, cerebellum, occipital_lobe, frontal_cortex, parietal_lobe, temporal_lobe, platelets	3, NA, 4, 2, 5, 22, 11, 72, 58, 16, 24, 5	NA	ANNOTATED, CDS, coding, INTERNAL, OVCODE, OVEXON	NM_014802	KIAA0528	Maass2017, Rybak2015, Salzman2013
chr5:94204037-94248681	-	hsa_circ_0005540	44644	1086	Hs68_RNase, Hs68_control, Huvec, Hepg2, Helas3, H1hesc, Gm12878, A549, Nhek, diencephalon, cerebellum, occipital_lobe, frontal_cortex, parietal_lobe, temporal_lobe, HUVEC	4, 1, 128, 1, 3, 3, 58, 6, 4, 22, 88, 315, 186, 96, 158, 3	None	ANNOTATED, CDS, coding, INTERNAL, OVCODE, OVEXON	NM_024717	MCTP1	Jeck2013, Maass2017, Rybak2015, Salzman2013
chr19:3620270-3620690	-	hsa_circ_0092303	420	420	H9	NA	NA	ALT_ACCEPTOR, coding, INTERNAL, intronic	NM_001080543	C19orf29	Zhang2013
chr12:129399477-129411699	+	hsa_circ_0029405	12222	12222	Gm12878	47	NA	ALT_ACCEPTOR, ALT_DONOR, coding, INTERNAL, intronic	NM_144669	GLT1D1	Salzman2013
chr1:233353644-233363117	-	hsa_circ_0003314	9473	333	Hs68_RNase, Hs68_control, Nhek, Huvec, Hepg2, Helas3, H1hesc, Gm12878, Bj, Ag04450, A549, Sknshra, diencephalon, cerebellum, occipital_lobe, frontal_cortex, parietal_lobe, temporal_lobe	35, 2, 7, 3, NA, NA, 23, 28, 16, 9, 10, 2, 29, 14, 44, 43, 18, 20	None	ANNOTATED, CDS, coding, INTERNAL, OVCODE, OVEXON	NM_014801	PCNXL2	Jeck2013, Rybak2015, Salzman2013
chr8:105105698-105161076	+	hsa_circ_0085302	55378	55378	H1hesc, Sknshra, diencephalon, cerebellum, occipital_lobe, frontal_cortex, parietal_lobe, temporal_lobe	6, NA, 62, 28, 24, 153, 24, 31	NA	ALT_ACCEPTOR, ALT_DONOR, coding, INTERNAL, intronic, OVERLAPTX	NM_001100117	RIMS2	Rybak2015, Salzman2013
chr4:166141085-166184511	+	hsa_circ_0071375	43426	518	K562, Huvec, Hsmm, Hepg2, Helas3, H1hesc, Gm12878, Bj, Ag04450, A549, Nhek, Sknshra, Mcf7	NA, NA, NA, NA, NA, NA, NA, NA, NA, NA, NA, NA, NA	NA	ANNOTATED, CDS, coding, INTERNAL, OVCODE, OVEXON	NM_007246	KLHL2	Salzman2013
chr3:156411808-156413814	+	hsa_circ_0006999	2006	330	Hs68_RNase, Hs68_control, Bj, cerebellum, occipital_lobe, frontal_cortex, parietal_lobe, WAS2, platelets	95, 6, 3, 6, 11, 23, 6, 2, 5	None	ANNOTATED, CDS, coding, INTERNAL, OVCODE, OVEXON	NM_001184717	TIPARP	Jeck2013, Maass2017, Rybak2015, Salzman2013
chr17:62289933-62291602	-	hsa_circ_0006479	1669	1669	Hs68_RNase, Hs68_control, K562, Ag04450, A549, Sknshra, Sy5y_exp1_D0, frontal_cortex, Sy5y_exp1_D2	50, 2, 7, 3, 4, 12, 2, 7, 2	None	ANNOTATED, CDS, coding, INTERNAL, OVCODE, OVEXON, UTR5	NM_018469	TEX2	Jeck2013, Rybak2015, Salzman2013
chr3:183368083-183369064	+	hsa_circ_0001369	981	981	cd_19, Nhek, K562, Huvec, H1hesc, Gm12878, Sknshra, Mcf7, diencephalon, Sy5y_exp1_D4, cerebellum, occipital_lobe, frontal_cortex, parietal_lobe, temporal_lobe, cortex	5, 21, NA, 11, 38, NA, 8, NA, 21, 2, 36, 46, 103, 30, 56, 3	None	ANNOTATED, CDS, coding, INTERNAL, UTR5	NM_017644	KLHL24	Maass2017, Memczak2013, Rybak2015, Salzman2013
chrX:118920468-118923974	-	hsa_circ_0091419	3506	331	K562, Huvec, Hepg2, Helas3, Gm12878, Bj, Ag04450, A549, Nhek	NA, NA, NA, NA, NA, NA, NA, NA, NA	NA	ANNOTATED, CDS, coding, OVCODE, OVERLAPTX, OVEXON, UTR3	NM_001000	RPL39	Salzman2013
chr3:125032151-125050082	-	hsa_circ_0001333	17931	566	cd_19, Hs68_RNase, Hs68_control, Nhek, K562, Huvec, Hepg2, Helas3, H1hesc, Gm12878, Bj, Ag04450, A549, Sknshra, Mcf7, SY5Y_exp2_D0, diencephalon, cerebellum, Sy5y_exp1_D0, occipital_lobe, frontal_cortex, Sy5y_exp1_D2, parietal_lobe, temporal_lobe, WAS2, ada_scid, cortex, vena_cava, right_atrium, MSC_047, LCL, platelets	12, 548, 19, 14, 136, NA, 26, 12, 26, 93, 31, 64, 17, NA, 1, 3, 71, 56, 3, 88, 199, 5, 48, 90, 15, 5, 2, 2, 2, 2, 3, 2	None	ANNOTATED, CDS, coding, INTERNAL, OVCODE, OVEXON, UTR5	NM_021964	ZNF148	Jeck2013, Maass2017, Memczak2013, Rybak2015, Salzman2013
chr4:88957371-88977419	+	hsa_circ_0070401	20048	1189	Huvec, Helas3, H1hesc, Bj, Ag04450, A549, diencephalon, cerebellum, occipital_lobe, frontal_cortex, parietal_lobe, temporal_lobe	7, NA, 6, 4, 1, 1, 3, 2, 4, 40, 5, 4	NA	ANNOTATED, CDS, coding, INTERNAL, OVCODE, OVEXON	NM_000297	PKD2	Rybak2015, Salzman2013
chr7:31904555-31920473	-	hsa_circ_0079751	15918	622	Bj, diencephalon, cerebellum, occipital_lobe, frontal_cortex, parietal_lobe, temporal_lobe	5, 35, 53, 26, 90, 13, 55	NA	ANNOTATED, CDS, coding, INTERNAL, OVCODE, OVEXON	NM_001191056	PDE1C	Rybak2015, Salzman2013
chr1:6727768-6741097	-	hsa_circ_0008389	13329	306	Hs68_RNase, Hs68_control, K562, Ag04450, cerebellum, frontal_cortex, temporal_lobe	23, NA, NA, 2, 4, 8, 4	None	ANNOTATED, CDS, coding, INTERNAL, OVCODE, OVEXON	NM_018198	DNAJC11	Jeck2013, Rybak2015, Salzman2013
chr16:24192110-24202551	+	hsa_circ_0038661	10441	469	K562, diencephalon, frontal_cortex, temporal_lobe	6, 2, 4, 11	NA	ANNOTATED, CDS, coding, INTERNAL, OVCODE, OVEXON	NM_002738	PRKCB	Rybak2015, Salzman2013
chr1:8525984-8674745	-	hsa_circ_0009577	148761	807	Huvec, Hsmm, Hepg2, Helas3, Gm12878, Bj, Ag04450, Nhlf, Sknshra	NA, NA, NA, NA, NA, NA, NA, NA, NA	NA	ANNOTATED, CDS, coding, INTERNAL, OVCODE, OVERLAPTX, OVEXON	NM_012102	RERE	Salzman2013
chr18:29691716-29704808	+	hsa_circ_0047378	13092	451	Nhek, K562, Hepg2, Helas3, H1hesc, Gm12878, Bj, Ag04450, A549, Sknshra, diencephalon, cerebellum, occipital_lobe, frontal_cortex, parietal_lobe, temporal_lobe	NA, NA, NA, NA, NA, NA, NA, NA, NA, NA, 127, 88, 314, 463, 117, 133	NA	ANNOTATED, CDS, coding, INTERNAL, OVCODE, OVERLAPTX, OVEXON	NM_016271	RNF138	Rybak2015, Salzman2013
chr7:8043537-8099878	+	hsa_circ_0001678	56341	509	cd_19, Hs68_RNase, Hs68_control, diencephalon, cerebellum, Sy5y_exp1_D0, occipital_lobe, frontal_cortex, parietal_lobe, temporal_lobe	7, 11, NA, 131, 89, 2, 70, 152, 48, 42	None	ANNOTATED, CDS, coding, INTERNAL, OVCODE, OVEXON	NM_138426	GLCCI1	Jeck2013, Memczak2013, Rybak2015
chr1:40656443-40668286	+	hsa_circ_0007302	11843	418	Hs68_RNase, Hs68_control, diencephalon, cerebellum, occipital_lobe, frontal_cortex, parietal_lobe, temporal_lobe, WAS2, platelets	36, 1, 25, 21, 66, 120, 21, 48, 2, 3	None	ANNOTATED, CDS, coding, INTERNAL, OVCODE, OVEXON	NM_012421	RLF	Jeck2013, Maass2017, Rybak2015
chr18:21644103-21663045	+	hsa_circ_0047270	18942	817	Nhek, Hmec, Hepg2, Helas3, H1hesc, Gm12878, Bj, Ag04450, A549, Sknshra, diencephalon, Sy5y_exp1_D4, cerebellum, Sy5y_exp1_D0, occipital_lobe, frontal_cortex, Sy5y_exp1_D2, parietal_lobe, temporal_lobe, WAS2, LCL	3, NA, 2, NA, 7, 18, 7, 4, 3, 3, 31, 2, 34, 8, 86, 113, 6, 24, 67, 9, 6	NA	ANNOTATED, CDS, coding, INTERNAL, OVCODE, OVERLAPTX, OVEXON	NM_001135993	TTC39C	Maass2017, Rybak2015, Salzman2013
chr10:123658355-123662135	-	hsa_circ_0020250	3780	359	K562, Hepg2, Helas3, H1hesc, Sknshra, occipital_lobe, frontal_cortex	NA, 5, 1, NA, 2, 3, 6	NA	ANNOTATED, CDS, coding, INTERNAL, OVCODE, OVEXON	NM_007041	ATE1	Rybak2015, Salzman2013
chr11:65271199-65272066	+	hsa_circ_0002082	867	867	Hs68_RNase, Hs68_control	43, 2	None	ALT_ACCEPTOR, ALT_DONOR, INTERNAL, ncRNA, OVERLAPTX, OVEXON	NR_002819	MALAT1	Jeck2013
chr8:105080739-105161076	+	hsa_circ_0005114	80337	80337	Hs68_RNase, Hs68_control, H1hesc, Ag04450, Sknshra, Mcf7, diencephalon, Sy5y_exp1_D4, cerebellum, Sy5y_exp1_D0, occipital_lobe, frontal_cortex, Sy5y_exp1_D2, parietal_lobe, temporal_lobe, cortex	27, 6, 17, 2, 4, 7, 886, 4, 568, 4, 421, 2041, 3, 427, 804, 3	None	ALT_ACCEPTOR, ALT_DONOR, coding, INTERNAL, intronic	NM_001100117	RIMS2	Jeck2013, Maass2017, Rybak2015, Salzman2013
chr5:16683988-16764505	-	hsa_circ_0071989	80517	2867	Huvec, Helas3, Bj, Ag04450, A549, Nhek, Sknshra	3, 9, 2, 10, 13, NA, 1	NA	ANNOTATED, CDS, coding, INTERNAL, OVCODE, OVERLAPTX, OVEXON	NM_012334	MYO10	Salzman2013
chr1:109479800-109479932	-	hsa_circ_0000102	132	132	cd_19	5	None	ALT_ACCEPTOR, ALT_DONOR, CDS, coding, INTERNAL	NM_001048210	CLCC1	Memczak2013
chr7:156549086-156619438	-	hsa_circ_0003511	70352	578	Hs68_RNase, Hs68_control, Nhek, K562, Hepg2, Helas3, H1hesc, Ag04450, A549, Sknshra, Mcf7, diencephalon, Sy5y_exp1_D4, cerebellum, occipital_lobe, frontal_cortex, Sy5y_exp1_D2, parietal_lobe, temporal_lobe, cortex, platelets	39, 1, 8, 33, 8, 1, 13, NA, 6, 8, 18, 69, 5, 28, 70, 169, 4, 42, 29, 2, 4	None	ANNOTATED, CDS, coding, INTERNAL, OVCODE, OVEXON	NM_022458	LMBR1	Jeck2013, Maass2017, Rybak2015, Salzman2013
chrX:17121840-17157084	+	hsa_circ_0089972	35244	398	Hepg2, H1hesc, Nhek, diencephalon, cerebellum, occipital_lobe, frontal_cortex, parietal_lobe, temporal_lobe, platelets	NA, 7, 6, 61, 36, 84, 183, 63, 98, 10	NA	ANNOTATED, CDS, coding, INTERNAL, OVCODE, OVERLAPTX, OVEXON	NM_004726	REPS2	Maass2017, Rybak2015, Salzman2013
chr19:49999633-50002944	+	hsa_circ_0051907	3311	609	Nhek, K562, Huvec, Hsmm, Hepg2, Helas3, H1hesc, Gm12878, Bj, Ag04450, A549, Nhlf, Sknshra, Mcf7	NA, NA, NA, NA, NA, NA, NA, NA, NA, NA, NA, NA, NA, NA	NA	ANNOTATED, CDS, coding, OVCODE, OVERLAPTX, OVEXON, UTR3, UTR5	NM_001015	RPS11	Salzman2013
chr11:66050718-66050862	+	hsa_circ_0022963	144	144	Ag04450, Sknshra	NA, NA	NA	ANNOTATED, CDS, coding, INTERNAL, OVCODE, OVERLAPTX, OVEXON	NM_182553	CNIH2	Salzman2013
chr17:8059547-8059653	-	hsa_circ_0000742	106	106	cd_19	3	None	INTERGENIC	None	None	Memczak2013
chr15:28090104-28096621	-	hsa_circ_0034189	6517	188	K562, H1hesc, Gm12878, Bj, Sknshra, diencephalon, occipital_lobe, frontal_cortex, parietal_lobe	1, NA, 14, 1, NA, 6, 11, 3, 2	NA	ANNOTATED, CDS, coding, INTERNAL, OVCODE, OVEXON	NM_000275	OCA2	Rybak2015, Salzman2013
chr2:175976295-175986268	-	hsa_circ_0007967	9973	726	Hs68_RNase, Hs68_control, K562, Hepg2, Helas3, H1hesc, Gm12878, Ag04450, A549, Sknshra, diencephalon, Sy5y_exp1_D4, cerebellum, occipital_lobe, frontal_cortex, parietal_lobe, temporal_lobe, cortex	27, 2, 37, 13, 14, NA, 27, 14, 15, 6, 12, 2, 7, 8, 6, 3, 13, 2	None	ANNOTATED, CDS, coding, INTERNAL, OVCODE, OVEXON	NM_001880	ATF2	Jeck2013, Maass2017, Rybak2015, Salzman2013
chr11:809935-812876	+	hsa_circ_0020704	2941	493	K562, Huvec, Hsmm, Hepg2, Helas3, H1hesc, Gm12878, Bj, Ag04450, A549, Nhek, Nhlf, Sknshra, Mcf7	NA, NA, NA, NA, NA, NA, NA, NA, NA, NA, NA, NA, NA, NA	NA	ANNOTATED, CDS, coding, OVCODE, OVEXON, UTR3, UTR5	NM_001004	RPLP2	Salzman2013
chr16:89807211-89815175	-	hsa_circ_0040994	7964	589	K562, Helas3, Gm12878, Bj	1, NA, 4, 5	NA	ANNOTATED, CDS, coding, INTERNAL, OVCODE, OVERLAPTX, OVEXON	NM_000135	FANCA	Salzman2013
chr6:349113-349256	+	hsa_circ_0001568	143	143	cd_19	9	Simple_repeat	ALT_ACCEPTOR, ALT_DONOR, coding, INTERNAL, intronic	NM_020185	DUSP22	Memczak2013
chr5:58476420-58489362	-	hsa_circ_0072567	12942	161	Hepg2, Helas3, A549, Sknshra	NA, 6, 211, NA	NA	ANNOTATED, CDS, coding, INTERNAL, OVCODE, OVEXON	NM_001197220	PDE4D	Salzman2013
chr5:151122382-151138210	-	hsa_circ_0074660	15828	489	K562, Huvec, Hepg2, H1hesc, Gm12878, Bj, A549, Nhek, Mcf7	NA, NA, NA, NA, NA, NA, NA, NA, NA	NA	ANNOTATED, CDS, coding, OVCODE, OVERLAPTX, OVEXON, UTR3, UTR5	NM_004045	ATOX1	Salzman2013
chr13:101997616-102031004	-	hsa_circ_0030788	33388	508	A549, diencephalon, cerebellum, occipital_lobe, frontal_cortex, parietal_lobe, temporal_lobe	2, 21, 6, 11, 46, 8, 24	NA	ANNOTATED, CDS, coding, INTERNAL, OVCODE, OVEXON	NM_052867	NALCN	Rybak2015, Salzman2013
chr19:7584090-7585911	+	hsa_circ_0048977	1821	1821	Huvec, Hsmm, Hepg2, Helas3, H1hesc, Ag04450, A549, Nhlf	NA, NA, NA, NA, NA, NA, NA, NA	NA	ANNOTATED, CDS, coding, OVCODE, OVERLAPTX, OVEXON, UTR3, UTR5	NM_018083	ZNF358	Salzman2013
chr5:176370335-176378578	-	hsa_circ_0004490	8243	258	Hs68_RNase, Hs68_control, K562, Huvec, Hepg2, Helas3, H1hesc, Gm12878, Bj, Ag04450, A549, Nhek, Sknshra, Mcf7, diencephalon, cerebellum, occipital_lobe, frontal_cortex, parietal_lobe, temporal_lobe, WAS2, platelets	87, 4, 62, 11, 6, 23, 15, 19, 8, 4, 30, 20, 16, 33, 69, 52, 142, 201, 52, 36, 2, 5	None	ANNOTATED, CDS, coding, INTERNAL, OVCODE, OVEXON	NM_001199297	UIMC1	Jeck2013, Maass2017, Rybak2015, Salzman2013
chr1:65830317-65831879	+	hsa_circ_0002454	1562	350	Hs68_RNase, Hs68_control, Nhek, K562, Huvec, Hepg2, Helas3, H1hesc, Gm12878, Bj, A549, Sknshra, SY5Y_exp2_D0, diencephalon, Sy5y_exp1_D4, cerebellum, Sy5y_exp1_D0, occipital_lobe, frontal_cortex, Sy5y_exp1_D2, parietal_lobe, SY5Y_exp2_D8, temporal_lobe, SY5Y_exp2_D4, umbilical_cord, muscle, platelets	536, 11, 23, 159, 9, 9, 37, NA, 1, 34, 20, 22, 7, 216, 7, 277, 10, 462, 921, 12, 243, 4, 348, 4, 2, 2, 103	None	ANNOTATED, CDS, coding, INTERNAL, OVCODE, OVEXON	NM_014787	DNAJC6	Jeck2013, Maass2017, Rybak2015, Salzman2013
chr1:8601272-8674745	-	hsa_circ_0008501	73473	434	Hs68_RNase, Hs68_control, Nhek, K562, Huvec, Hepg2, Helas3, H1hesc, Gm12878, Bj, Ag04450, A549, Sknshra, Mcf7, diencephalon, cerebellum, Sy5y_exp1_D0, occipital_lobe, frontal_cortex, Sy5y_exp1_D2, parietal_lobe, temporal_lobe, SY5Y_exp2_D4, cortex, vena_cava, platelets	44, NA, 3, 28, 9, 76, 56, 47, 21, 9, 39, 73, 19, 4, 919, 371, 2, 2016, 3849, 2, 688, 1023, 3, 4, 2, 3	None	ANNOTATED, CDS, coding, INTERNAL, OVCODE, OVEXON	NM_012102	RERE	Jeck2013, Maass2017, Rybak2015, Salzman2013
chr1:51171457-51267349	-	hsa_circ_0000070	95892	543	HEK293	2	None	ANNOTATED, CDS, coding, INTERNAL	NM_007051	FAF1	Memczak2013
chr6:13579682-13601181	+	hsa_circ_0075648	21499	1051	Hepg2, Helas3, Ag04450, Sknshra, diencephalon, cerebellum, occipital_lobe, frontal_cortex, parietal_lobe, temporal_lobe	NA, 1, 1, 1, 33, 23, 46, 51, 21, 32	NA	ANNOTATED, CDS, coding, INTERNAL, OVCODE, OVERLAPTX, OVEXON, UTR5	NM_012241	SIRT5	Rybak2015, Salzman2013
chr12:27867712-27877119	+	hsa_circ_0000384	9407	410	HEK293, cd_19, Hs68_RNase, Hs68_control, Nhek, K562, Huvec, H1hesc, Gm12878, Bj, Ag04450, A549, Sknshra, Mcf7, diencephalon, cerebellum, occipital_lobe, frontal_cortex, parietal_lobe, temporal_lobe, WAS2, osteocytes, vena_cava, platelets	1, 3, 83, 9, 10, 24, 8, 10, 9, 13, 35, 11, 9, 6, 56, 55, 176, 190, 47, 44, 4, 2, 3, 2	None	ANNOTATED, CDS, coding, INTERNAL, OVCODE, OVEXON	NM_001190864	MRPS35	Jeck2013, Maass2017, Memczak2013, Rybak2015, Salzman2013
chr7:16415716-16445962	-	hsa_circ_0002228	30246	427	Hs68_RNase, Hs68_control, diencephalon, cerebellum, occipital_lobe, frontal_cortex, parietal_lobe, temporal_lobe, platelets	23, 1, 27, 25, 40, 135, 29, 23, 5	None	ANNOTATED, CDS, coding, INTERNAL, OVCODE, OVEXON	NM_001101426	ISPD	Jeck2013, Maass2017, Rybak2015
chr19:55805384-55805765	+	hsa_circ_0052228	381	220	Bj, Sknshra, diencephalon, cerebellum, occipital_lobe	NA, 8, 2, 2, 2	NA	ANNOTATED, CDS, coding, INTERNAL, OVCODE, OVEXON	NM_032430	BRSK1	Rybak2015, Salzman2013
chr9:126392654-126641300	-	hsa_circ_0088467	248646	702	K562, Hepg2, Helas3, Gm12878, A549, Mcf7	NA, NA, NA, NA, NA, NA	NA	ANNOTATED, CDS, coding, INTERNAL, OVCODE, OVERLAPTX, OVEXON	NM_020946	DENND1A	Salzman2013
chr1:233353644-233372726	-	hsa_circ_0016979	19082	469	Nhek, H1hesc, Gm12878, Ag04450, A549, Sknshra, occipital_lobe, frontal_cortex, parietal_lobe, temporal_lobe	1, 17, 1, 4, 6, 2, 4, 8, 3, 6	NA	ANNOTATED, CDS, coding, INTERNAL, OVCODE, OVEXON	NM_014801	PCNXL2	Rybak2015, Salzman2013
chr7:40027197-40027857	+	hsa_circ_0079929	660	660	K562, Huvec, Hepg2, Helas3, H1hesc, Gm12878, Bj, Ag04450, A549, Sknshra, SY5Y_exp2_D0, diencephalon, cerebellum, Sy5y_exp1_D0, occipital_lobe, frontal_cortex, Sy5y_exp1_D2, parietal_lobe, temporal_lobe, SY5Y_exp2_D4, chondrocytes, WAS2	31, 1, 6, 9, 27, 28, 27, 9, 11, 9, 3, 59, 21, 4, 120, 166, 6, 37, 49, 2, 5, 3	NA	ANNOTATED, CDS, coding, INTERNAL, OVCODE, OVEXON	NM_003718	CDK13	Maass2017, Rybak2015, Salzman2013
chr1:155408117-155408859	-	hsa_circ_0000137	742	742	cd_19, Hs68_RNase, Hs68_control, K562, Gm12878, Bj, Ag04450, diencephalon, Sy5y_exp1_D4, cerebellum, Sy5y_exp1_D0, occipital_lobe, frontal_cortex, Sy5y_exp1_D2, parietal_lobe, temporal_lobe, SY5Y_exp2_D4, WAS2, cortex, osteocytes, vena_cava, LCL, platelets	3, 131, 8, 32, 29, NA, 7, 393, 5, 209, 8, 451, 804, 13, 193, 289, 4, 4, 8, 2, 3, 2, 3	None	ANNOTATED, CDS, coding, INTERNAL, OVCODE, OVEXON	NM_018489	ASH1L	Jeck2013, Maass2017, Memczak2013, Rybak2015, Salzman2013
chr7:51258546-51261286	-	hsa_circ_0080217	2740	440	Nhek, Helas3, H1hesc, A549, Mcf7	NA, 7, 2, NA, NA	NA	ANNOTATED, CDS, coding, INTERNAL, OVCODE, OVEXON	NM_015198	COBL	Salzman2013
chr15:41191341-41196173	+	hsa_circ_0034642	4832	3231	K562, Huvec, Bj, Ag04450	NA, NA, NA, NA	NA	ANNOTATED, CDS, coding, OVCODE, OVEXON, UTR3	NM_020857	VPS18	Salzman2013
chr9:140086068-140086817	-	hsa_circ_0089652	749	665	K562, Hepg2, Helas3, H1hesc, Gm12878, Bj, Mcf7	NA, NA, NA, NA, NA, NA, NA	NA	ANNOTATED, CDS, coding, OVCODE, OVERLAPTX, OVEXON, UTR3	NM_001128228	TPRN	Salzman2013
chr2:136432901-136437894	+	hsa_circ_0001070	4993	307	cd_19, Hs68_RNase, Hs68_control, Nhek, K562, Huvec, Hepg2, Helas3, H1hesc, Gm12878, Bj, Ag04450, A549, Sknshra, SY5Y_exp2_D0, diencephalon, Sy5y_exp1_D4, cerebellum, Sy5y_exp1_D0, occipital_lobe, frontal_cortex, Sy5y_exp1_D2, parietal_lobe, temporal_lobe, adipose, platelets	6, 108, 3, 23, 87, 6, 6, 12, 28, 69, 8, 14, 28, 28, 2, 549, 5, 230, 9, 1495, 1659, 3, 575, 773, 3, 6	None	ANNOTATED, CDS, coding, INTERNAL, OVCODE, OVEXON	NM_015361	R3HDM1	Jeck2013, Maass2017, Memczak2013, Rybak2015, Salzman2013
chr16:23999828-24135302	+	hsa_circ_0038645	135474	860	K562, Gm12878	NA, NA	NA	ANNOTATED, CDS, coding, INTERNAL, OVCODE, OVERLAPTX, OVEXON	NM_002738	PRKCB	Salzman2013
chr10:76598440-76603236	+	hsa_circ_0005164	4796	949	Hs68_RNase, Hs68_control, Nhek, Huvec, Hepg2, Helas3, H1hesc, Gm12878, Bj, Ag04450, A549, Nhlf, Sknshra, diencephalon, Sy5y_exp1_D4, cerebellum, Sy5y_exp1_D0, occipital_lobe, frontal_cortex, Sy5y_exp1_D2, parietal_lobe, SY5Y_exp2_D8, temporal_lobe, SY5Y_exp2_D4	91, 3, NA, 3, 8, 2, 5, 9, 14, 25, 7, 44, 16, 56, 10, 43, 6, 342, 403, 2, 111, 2, 64, 5	None	ANNOTATED, CDS, coding, INTERNAL, OVCODE, OVEXON, UTR5	NM_012330	KAT6B	Jeck2013, Rybak2015, Salzman2013
chr10:31662050-31676195	+	hsa_circ_0002641	14145	14145	Hs68_RNase, Hs68_control, occipital_lobe	57, NA, 3	None	ALT_ACCEPTOR, ALT_DONOR, coding, INTERNAL, intronic	NM_001128128	ZEB1	Jeck2013, Rybak2015
chr2:153591507-153591640	+	hsa_circ_0056754	133	133	Nhek, K562, Hepg2, Helas3, H1hesc, Gm12878, A549	NA, NA, 3, NA, NA, NA, 3	NA	ANNOTATED, CDS, coding, INTERNAL, OVCODE, OVEXON	NM_152522	ARL6IP6	Salzman2013
chr3:35721278-35732497	+	hsa_circ_0001281	11219	898	cd_19, diencephalon, cerebellum, occipital_lobe, frontal_cortex, parietal_lobe, temporal_lobe, cortex	4, 159, 57, 1453, 1460, 484, 552, 2	None	ANNOTATED, CDS, coding, INTERNAL, UTR5	NM_016300	ARPP21	Maass2017, Memczak2013, Rybak2015
chr1:32381491-32385259	-	hsa_circ_0005067	3768	786	Hs68_RNase, Hs68_control, diencephalon, cerebellum, occipital_lobe, frontal_cortex, parietal_lobe, temporal_lobe	10, NA, 8, 4, 23, 26, 3, 20	None	ALT_DONOR, CDS, coding, INTERNAL, intronic, OVCODE, OVEXON, UTR5	NM_080391	PTP4A2	Jeck2013, Rybak2015
chr5:80419460-80422982	+	hsa_circ_0008315	3522	216	Hs68_RNase, Hs68_control, Hepg2, Helas3, H1hesc, Bj, Ag04450, Nhlf, diencephalon, cerebellum, frontal_cortex	131, 2, 57, 38, 12, 28, 77, 18, 2, 3, 6	None	ANNOTATED, CDS, coding, INTERNAL, OVCODE, OVEXON	NM_006909	RASGRF2	Jeck2013, Rybak2015, Salzman2013
chr3:194947437-194947585	-	hsa_circ_0068563	148	148	K562, Hepg2, Helas3, H1hesc, Sknshra	38, 39, 15, 68, 27	NA	ANNOTATED, CDS, coding, INTERNAL, OVCODE, OVEXON	NM_152531	XXYLT1	Salzman2013
chr6:69943181-69949118	+	hsa_circ_0076952	5937	334	K562, H1hesc, Sknshra, diencephalon, Sy5y_exp1_D4, cerebellum, occipital_lobe, frontal_cortex, Sy5y_exp1_D2, parietal_lobe, temporal_lobe, SY5Y_exp2_D4, cortex	26, 19, 81, 389, 3, 608, 646, 1042, 2, 314, 333, 2, 3	NA	ANNOTATED, CDS, coding, INTERNAL, OVCODE, OVEXON	NM_001704	BAI3	Maass2017, Rybak2015, Salzman2013
chr15:73854236-73866136	-	hsa_circ_0007390	11900	505	Hs68_RNase, Hs68_control, diencephalon, cerebellum, occipital_lobe, frontal_cortex, parietal_lobe, temporal_lobe	7, 2, 3, 4, 5, 11, 2, 9	None	ANNOTATED, CDS, coding, INTERNAL, OVCODE, OVEXON, UTR3	NM_012428	NPTN	Jeck2013, Rybak2015
chr1:8555122-8601377	-	hsa_circ_0009581	46255	379	Nhek, K562, Helas3, H1hesc, Gm12878, Bj, Ag04450, A549, Sknshra, diencephalon, cerebellum, Sy5y_exp1_D0, occipital_lobe, frontal_cortex, Sy5y_exp1_D2, parietal_lobe, temporal_lobe, WAS2	12, 11, 8, 1, 17, 11, 3, 19, 6, 60, 39, 2, 124, 188, 2, 58, 107, 2	NA	ANNOTATED, CDS, coding, INTERNAL, OVCODE, OVERLAPTX, OVEXON	NM_012102	RERE	Maass2017, Rybak2015, Salzman2013
chr1:233334684-233372726	-	hsa_circ_0000198	38042	844	HEK293, Hs68_RNase, Hs68_control, Nhek, Huvec, Hepg2, Helas3, H1hesc, Gm12878, Bj, Ag04450, A549, Sknshra, Mcf7, SY5Y_exp2_D0, diencephalon, Sy5y_exp1_D4, cerebellum, Sy5y_exp1_D0, occipital_lobe, frontal_cortex, Sy5y_exp1_D2, parietal_lobe, temporal_lobe	2, 86, 7, 50, 9, 2, 2, 58, 16, 9, 33, 31, 16, NA, 3, 51, 2, 18, 2, 67, 71, 4, 32, 33	None	ANNOTATED, CDS, coding, INTERNAL, OVCODE, OVEXON	NM_014801	PCNXL2	Jeck2013, Memczak2013, Rybak2015, Salzman2013
chr22:33376629-33402809	-	hsa_circ_0062997	26180	531	H1hesc, diencephalon, cerebellum, occipital_lobe, frontal_cortex, parietal_lobe, temporal_lobe	21, 20, 11, 26, 52, 27, 11	NA	ANNOTATED, CDS, coding, INTERNAL, OVCODE, OVEXON, UTR5	NM_001135774	SYN3	Rybak2015, Salzman2013
chr20:32878137-32881962	-	hsa_circ_0059914	3825	753	K562, Hepg2, Helas3	2, 5, 9	NA	ANNOTATED, CDS, coding, INTERNAL, OVCODE, OVEXON	NM_001161766	AHCY	Salzman2013
chr18:21662876-21710381	+	hsa_circ_0047281	47505	808	Helas3, H1hesc, Bj, A549, diencephalon, occipital_lobe, frontal_cortex	2, 4, 4, 1, 5, 4, 10	NA	ANNOTATED, CDS, coding, INTERNAL, OVCODE, OVERLAPTX, OVEXON	NM_001135993	TTC39C	Rybak2015, Salzman2013
chr9:126554865-126641300	-	hsa_circ_0088479	86435	115	Gm12878, Bj, A549, Mcf7, occipital_lobe, frontal_cortex, parietal_lobe	10, 4, 4, NA, 3, 4, 4	NA	ANNOTATED, CDS, coding, INTERNAL, OVCODE, OVERLAPTX, OVEXON	NM_020946	DENND1A	Rybak2015, Salzman2013
chr6:107824860-107827631	+	hsa_circ_0001633	2771	325	HEK293, Huvec, Hepg2, Helas3, H1hesc, Bj, Ag04450, A549, Sknshra, SY5Y_exp2_D0, diencephalon, cerebellum, occipital_lobe, frontal_cortex, parietal_lobe, temporal_lobe, cortex, umbilical_cord	1, 6, 22, 21, 18, 2, 30, 10, 12, 4, 820, 327, 1478, 2713, 766, 951, 4, 2	None	ANNOTATED, CDS, coding, INTERNAL	NM_018013	SOBP	Maass2017, Memczak2013, Rybak2015, Salzman2013
chr1:40654726-40668286	+	hsa_circ_0006373	13560	573	Hs68_RNase, Hs68_control, diencephalon, Sy5y_exp1_D4, cerebellum, Sy5y_exp1_D0, occipital_lobe, frontal_cortex, Sy5y_exp1_D2, parietal_lobe, temporal_lobe, SY5Y_exp2_D4, WAS2, cortex, vena_cava, LCL, platelets	148, 11, 365, 2, 223, 2, 801, 989, 5, 260, 341, 2, 3, 4, 2, 2, 16	None	ANNOTATED, CDS, coding, INTERNAL, OVCODE, OVEXON	NM_012421	RLF	Jeck2013, Maass2017, Rybak2015
chr19:8138461-8139361	-	hsa_circ_0092332	900	900	H9	NA	DNA	ALT_ACCEPTOR, ALT_DONOR, coding, INTERNAL, intronic	NM_032447	FBN3	Zhang2013
chr13:101936283-101944717	-	hsa_circ_0030787	8434	335	Huvec, Bj, A549, Sknshra, diencephalon, cerebellum, occipital_lobe, frontal_cortex, parietal_lobe, temporal_lobe	12, NA, 8, 4, 27, 18, 4, 55, 8, 16	NA	ANNOTATED, CDS, coding, INTERNAL, OVCODE, OVEXON	NM_052867	NALCN	Rybak2015, Salzman2013
chr17:55372279-55372525	+	hsa_circ_0000788	246	246	cd_19	3	LINE	ALT_ACCEPTOR, ALT_DONOR, coding, INTERNAL, intronic	NM_170721	MSI2	Memczak2013
chr20:25288601-25300954	-	hsa_circ_0059665	12353	445	Hepg2	NA	NA	ANNOTATED, CDS, coding, INTERNAL, OVCODE, OVEXON	NM_001042472	ABHD12	Salzman2013
chr2:175426288-175426438	-	hsa_circ_0001082	150	150	cd_34	9	None	ALT_ACCEPTOR, ALT_DONOR, coding, INTERNAL, UTR3	NM_001077269	WIPF1	Memczak2013
chr9:88190229-88211364	-	hsa_circ_0005202	21135	1168	Hs68_RNase, Hs68_control, A549, Nhek, diencephalon, cerebellum, occipital_lobe, frontal_cortex, Sy5y_exp1_D2, parietal_lobe, temporal_lobe, platelets	6, 1, 2, 3, 56, 35, 119, 160, 6, 47, 31, 2	None	ANNOTATED, CDS, coding, INTERNAL, OVCODE, OVEXON	NM_015239	AGTPBP1	Jeck2013, Maass2017, Rybak2015, Salzman2013
chr6:170162524-170168267	+	hsa_circ_0004237	5743	202	Hs68_RNase, Hs68_control, K562, Hepg2, H1hesc, Gm12878, Bj, Ag04450, A549, Nhek, Sknshra, diencephalon, cerebellum, Sy5y_exp1_D0, occipital_lobe, frontal_cortex, Sy5y_exp1_D2, parietal_lobe, temporal_lobe, platelets	48, NA, 7, 6, 3, 7, 6, 12, 6, 7, 15, 29, 19, 2, 60, 103, 2, 41, 20, 3	None	ANNOTATED, CDS, coding, INTERNAL, OVCODE, OVEXON	NM_018341	C6orf70	Jeck2013, Maass2017, Rybak2015, Salzman2013
chr5:14368816-14492923	+	hsa_circ_0071935	124107	5006	Huvec, Mcf7	NA, NA	NA	ANNOTATED, CDS, coding, INTERNAL, OVCODE, OVERLAPTX, OVEXON	NM_007118	TRIO	Salzman2013
chr8:26248758-26265892	+	hsa_circ_0002131	17134	511	Hs68_RNase, Hs68_control, Nhek, K562, Huvec, Mcf7, diencephalon, occipital_lobe, frontal_cortex, parietal_lobe, temporal_lobe	36, 1, NA, 3, 3, NA, 18, 29, 60, 25, 19	None	ANNOTATED, CDS, coding, INTERNAL, OVCODE, OVEXON	NM_004331	BNIP3L	Jeck2013, Rybak2015, Salzman2013
chr16:24124293-24135302	+	hsa_circ_0038655	11009	244	K562, Gm12878, diencephalon, cerebellum	9, NA, 2, 2	NA	ANNOTATED, CDS, coding, INTERNAL, OVCODE, OVEXON	NM_002738	PRKCB	Rybak2015, Salzman2013
chr6:42903447-42905047	+	hsa_circ_0001605	1600	1600	cd_19	9	None	ALT_ACCEPTOR, ALT_DONOR, coding, INTERNAL, intronic	NM_006586	CNPY3	Memczak2013
chr3:47719687-47727660	-	hsa_circ_0001296	7973	308	cd_34, Hs68_RNase, Hs68_control, K562, Helas3, Ag04450, A549, Sknshra, diencephalon, Sy5y_exp1_D4, cerebellum, occipital_lobe, frontal_cortex, parietal_lobe, temporal_lobe, WAS2	17, 48, 1, 13, 1, 11, 10, 20, 25, 3, 10, 40, 110, 34, 94, 2	None	ANNOTATED, CDS, coding, INTERNAL, OVCODE, OVEXON	NM_003074	SMARCC1	Jeck2013, Maass2017, Memczak2013, Rybak2015, Salzman2013
chr16:24043456-24135302	+	hsa_circ_0038649	91846	777	K562, Gm12878	6, 5	NA	ANNOTATED, CDS, coding, INTERNAL, OVCODE, OVERLAPTX, OVEXON	NM_002738	PRKCB	Salzman2013
chr10:64148154-64159552	+	hsa_circ_0003658	11398	485	Hs68_RNase, Hs68_control, diencephalon, cerebellum, occipital_lobe, frontal_cortex, parietal_lobe, temporal_lobe	4, 3, 21, 2, 48, 53, 18, 25	None	ALT_DONOR, CDS, coding, INTERNAL, OVCODE, OVEXON, UTR3	NM_014951	ZNF365	Jeck2013, Rybak2015
chr10:31661946-31676195	+	hsa_circ_0000228	14249	14249	cd_19, neutr, Hs68_RNase, Hs68_control, K562, Huvec, Hsmm, Hepg2, Helas3, Gm12878, Bj, Ag04450, A549, Nhlf, Sknshra, diencephalon, cerebellum, occipital_lobe, frontal_cortex, Sy5y_exp1_D2, parietal_lobe, temporal_lobe, chondrocytes, WAS2, HUAEC, neutophils, platelets	23, 2, 444, 25, 31, 30, 12, 7, 10, 82, 51, 99, 14, 7, 18, 39, 108, 96, 56, 3, 26, 20, 2, 5, 2, 4, 2	None	ALT_ACCEPTOR, ALT_DONOR, coding, INTERNAL, intronic	NM_030751	ZEB1	Jeck2013, Maass2017, Memczak2013, Rybak2015, Salzman2013
chr12:132609079-132609271	-	hsa_circ_0000463	192	192	neutr	5	None	ANTISENSE, INTERNAL, intronic, ncRNA	NR_003290	EP400NL	Memczak2013
chr22:46085591-46125470	+	hsa_circ_0002657	39879	778	Hs68_RNase, Hs68_control, Helas3, H1hesc, Bj, Ag04450, A549, Sknshra, diencephalon, cerebellum, occipital_lobe, frontal_cortex, parietal_lobe, temporal_lobe	99, NA, 8, 13, 6, 9, 4, 7, 10, 2, 20, 15, 4, 12	None	ANNOTATED, CDS, coding, INTERNAL, OVCODE, OVEXON	NM_013236	ATXN10	Jeck2013, Rybak2015, Salzman2013
chr2:219204505-219206867	+	hsa_circ_0058230	2362	545	K562, Hepg2, Helas3, Bj, A549, diencephalon, cerebellum, occipital_lobe, frontal_cortex	NA, 7, 2, 1, 4, 7, 4, 3, 7	NA	ANNOTATED, CDS, coding, INTERNAL, OVCODE, OVERLAPTX, OVEXON	NM_015488	PNKD	Rybak2015, Salzman2013
chr8:141799572-141813749	-	hsa_circ_0003066	14177	310	Hs68_RNase, Hs68_control, Nhek, K562, Hepg2, Helas3, H1hesc, Bj, Ag04450, A549, Sknshra, Mcf7, diencephalon, cerebellum, occipital_lobe, frontal_cortex, parietal_lobe, temporal_lobe	27, NA, 3, 3, 5, 6, 4, 1, 9, 20, 10, 48, 17, 14, 14, 62, 19, 24	None	ANNOTATED, CDS, coding, INTERNAL, OVCODE, OVEXON	NM_001199649	PTK2	Jeck2013, Rybak2015, Salzman2013
chr14:20811398-20811483	+	hsa_circ_0000516	85	85	cd_34	6	None	ANTISENSE, INTERNAL, ncRNA	NR_002312	RPPH1	Memczak2013
chr17:43012303-43012398	-	hsa_circ_0000775	95	95	HEK293	2	None	ALT_ACCEPTOR, coding, INTERNAL, intronic	NM_001080443	KIF18B	Memczak2013
chr5:14487572-14488369	+	hsa_circ_0007343	797	797	Hs68_RNase, Hs68_control	50, 2	None	ANNOTATED, CDS, coding, INTERNAL, OVCODE, OVEXON	NM_007118	TRIO	Jeck2013
chr17:74080841-74081041	-	hsa_circ_0092355	200	200	H9	NA	NA	ALT_ACCEPTOR, ALT_DONOR, coding, INTERNAL, intronic	NM_001145297	EXOC7	Zhang2013
chr1:8525984-8568734	-	hsa_circ_0009574	42750	373	K562, Helas3, H1hesc, Gm12878, Bj, A549, diencephalon, cerebellum, occipital_lobe, frontal_cortex, parietal_lobe, temporal_lobe	6, 1, 2, NA, NA, 5, 7, 2, 9, 24, 6, 9	NA	ANNOTATED, CDS, coding, INTERNAL, OVCODE, OVERLAPTX, OVEXON	NM_012102	RERE	Rybak2015, Salzman2013
chr12:129396968-129411699	+	hsa_circ_0029403	14731	14731	Gm12878	14	NA	ALT_ACCEPTOR, ALT_DONOR, coding, INTERNAL, intronic	NM_144669	GLT1D1	Salzman2013
chr12:25402743-25402983	+	hsa_circ_0000383	240	240	neutr	3	None	ANTISENSE, coding, INTERNAL, intronic	NM_033360	KRAS	Memczak2013
chr3:129546645-129547351	-	hsa_circ_0067322	706	706	K562, Huvec, Helas3, H1hesc, Gm12878, Ag04450, A549, Mcf7, diencephalon, cerebellum, occipital_lobe, frontal_cortex, parietal_lobe, temporal_lobe	3, NA, NA, 15, NA, 1, 5, 3, 14, 13, 33, 66, 11, 22	NA	ANNOTATED, CDS, coding, INTERNAL, OVCODE, OVEXON, UTR5	NM_001017395	TMCC1	Rybak2015, Salzman2013
chr9:111843118-111849622	-	hsa_circ_0004504	6504	299	Hs68_RNase, Hs68_control, K562, cerebellum, occipital_lobe	21, 2, 1, 2, 10	None	ANNOTATED, CDS, coding, INTERNAL, OVCODE, OVEXON	NM_032012	C9orf5	Jeck2013, Rybak2015, Salzman2013
chr1:66378927-66384518	+	hsa_circ_0008433	5591	351	Hs68_RNase, Hs68_control, K562, Bj, Ag04450, Sknshra, diencephalon, cerebellum, Sy5y_exp1_D0, occipital_lobe, frontal_cortex, Sy5y_exp1_D2, parietal_lobe, temporal_lobe, cortex, osteocytes	1170, 45, NA, 108, 314, 22, 352, 385, 6, 162, 589, 4, 137, 125, 6, 3	None	ANNOTATED, CDS, coding, INTERNAL, OVCODE, OVEXON, UTR5	NM_001037341	PDE4B	Jeck2013, Maass2017, Rybak2015, Salzman2013
chr15:85180577-85181708	+	hsa_circ_0036592	1131	156	K562, H1hesc, diencephalon, cerebellum, occipital_lobe, frontal_cortex	1, 2, 4, 2, 5, 4	NA	ANNOTATED, INTERNAL, ncRNA, OVERLAPTX, OVEXON	NR_004859	SCAND2	Rybak2015, Salzman2013
chr1:51121113-51210447	-	hsa_circ_0004619	89334	377	Hs68_RNase, Hs68_control, K562, Helas3, Gm12878, diencephalon, cerebellum, occipital_lobe, frontal_cortex, parietal_lobe, temporal_lobe	14, 1, 6, 2, 4, 45, 24, 62, 81, 21, 25	None	ANNOTATED, CDS, coding, INTERNAL, OVCODE, OVEXON	NM_007051	FAF1	Jeck2013, Rybak2015, Salzman2013
chr2:159389691-159459616	+	hsa_circ_0006870	69925	285	Hs68_RNase, Hs68_control, K562, Hepg2, Helas3, H1hesc, Gm12878, Bj, Ag04450, A549, Sknshra, Mcf7, diencephalon, cerebellum, frontal_cortex, temporal_lobe	6, NA, 7, 5, 7, 4, 10, 5, 3, 4, NA, NA, 2, 2, 11, 3	None	ANNOTATED, CDS, coding, INTERNAL, OVCODE, OVEXON, UTR5	NM_003628	PKP4	Jeck2013, Rybak2015, Salzman2013
chr10:123658355-123683844	-	hsa_circ_0008742	25489	836	Hs68_RNase, Hs68_control, Hepg2, Helas3, Ag04450, A549, diencephalon, cerebellum, occipital_lobe, frontal_cortex, parietal_lobe, temporal_lobe	6, 1, 16, 2, 3, 4, 6, 3, 16, 26, 10, 6	None	ANNOTATED, CDS, coding, INTERNAL, OVCODE, OVEXON	NM_007041	ATE1	Jeck2013, Rybak2015, Salzman2013
chr10:123629520-123683844	-	hsa_circ_0020249	54324	869	Hepg2, Helas3, Gm12878, Bj, Ag04450, A549, Sknshra	8, 10, NA, 2, 2, 2, NA	NA	ANNOTATED, CDS, coding, INTERNAL, OVCODE, OVEXON	NM_007041	ATE1	Salzman2013
chr12:1480998-1553916	+	hsa_circ_0006747	72918	498	Hs68_RNase, Hs68_control, Bj, A549, diencephalon, cerebellum, occipital_lobe, frontal_cortex, parietal_lobe, SY5Y_exp2_D8, temporal_lobe, platelets	20, 1, NA, 6, 41, 20, 53, 61, 31, 2, 45, 3	None	ANNOTATED, INTERNAL, ncRNA, OVCODE, OVEXON	NR_027948	ERC1	Jeck2013, Maass2017, Rybak2015, Salzman2013
chr1:32372021-32385259	-	hsa_circ_0011333	13238	3528	K562, H1hesc, Gm12878, Ag04450	NA, NA, NA, NA	NA	ANNOTATED, CDS, coding, OVCODE, OVERLAPTX, OVEXON, UTR3, UTR5	NM_080391	PTP4A2	Salzman2013
chr1:233334684-233344435	-	hsa_circ_0005223	9751	375	Hs68_RNase, Hs68_control, Nhek, Huvec, Hepg2, Helas3, H1hesc, Gm12878, Ag04450, A549, Sknshra, diencephalon, cerebellum, Sy5y_exp1_D0, occipital_lobe, frontal_cortex, Sy5y_exp1_D2, parietal_lobe, temporal_lobe	61, 6, 31, NA, 10, 4, 35, 7, 8, 25, 12, 18, 6, 3, 10, 9, 2, 8, 6	None	ANNOTATED, CDS, coding, INTERNAL, OVCODE, OVEXON	NM_014801	PCNXL2	Jeck2013, Rybak2015, Salzman2013
chr12:113705647-113707650	+	hsa_circ_0002857	2003	334	Hs68_RNase, Hs68_control, Nhek, K562, Hepg2, Helas3, H1hesc, Gm12878, Bj, Ag04450, A549, Sknshra, diencephalon, cerebellum, occipital_lobe, frontal_cortex, parietal_lobe, temporal_lobe	229, 10, 25, 23, 107, 85, NA, 76, 91, 10, 115, 29, 18, 41, 5, 8, 7, 8	None	ANNOTATED, CDS, coding, INTERNAL, OVCODE, OVEXON	NM_001143819	TPCN1	Jeck2013, Rybak2015, Salzman2013
chr10:93902785-93904869	-	hsa_circ_0002435	2084	258	Hs68_RNase, Hs68_control, K562, Hepg2, Helas3, Gm12878, Bj, A549, Sknshra, diencephalon, cerebellum, occipital_lobe, frontal_cortex, parietal_lobe, temporal_lobe	34, 1, 9, 4, 3, 8, NA, 4, 7, 2, 4, 34, 10, 22, 12	None	ANNOTATED, CDS, coding, INTERNAL, OVCODE, OVEXON	NM_001178137	CPEB3	Jeck2013, Rybak2015, Salzman2013
chr1:233296028-233344435	-	hsa_circ_0006635	48407	826	Hs68_RNase, Hs68_control, Nhek, Helas3, H1hesc, Gm12878, Bj, Ag04450, A549, Sknshra, diencephalon, cerebellum, occipital_lobe, frontal_cortex, parietal_lobe, temporal_lobe	19, NA, 4, NA, 9, 2, 4, 6, 13, 8, 16, 9, 25, 32, 20, 24	None	ANNOTATED, CDS, coding, INTERNAL, OVCODE, OVEXON	NM_014801	PCNXL2	Jeck2013, Rybak2015, Salzman2013
chr3:183368083-183390272	+	hsa_circ_0006667	22189	1663	Hs68_RNase, Hs68_control, K562, H1hesc, Gm12878, Ag04450, A549, Sknshra, diencephalon, Sy5y_exp1_D4, cerebellum, occipital_lobe, frontal_cortex, parietal_lobe, temporal_lobe, cortex	4, 1, 3, 11, 5, 2, 2, 7, 68, 2, 54, 111, 174, 60, 98, 2	None	ANNOTATED, CDS, coding, INTERNAL, OVCODE, OVEXON, UTR5	NM_017644	KLHL24	Jeck2013, Maass2017, Rybak2015, Salzman2013
chr14:24765714-24766087	-	hsa_circ_0031393	373	224	Helas3, frontal_cortex	2, 2	NA	ANNOTATED, CDS, coding, INTERNAL, OVCODE, OVEXON	NM_001136050	DHRS1	Rybak2015, Salzman2013
chr15:68434283-68446033	+	hsa_circ_0003916	11750	465	Hs68_RNase, Hs68_control, diencephalon, cerebellum, occipital_lobe, frontal_cortex, parietal_lobe, temporal_lobe	36, 8, 14, 25, 17, 43, 16, 23	None	ANNOTATED, CDS, coding, INTERNAL, OVCODE, OVEXON	NM_016166	PIAS1	Jeck2013, Rybak2015
chr1:118429198-118461358	-	hsa_circ_0013752	32160	931	Sknshra, diencephalon, occipital_lobe, frontal_cortex, temporal_lobe	NA, 6, 5, 29, 12	NA	ANNOTATED, CDS, coding, INTERNAL, OVCODE, OVEXON	NM_017686	GDAP2	Rybak2015, Salzman2013
chr16:51680350-51680428	+	hsa_circ_0005008	78	78	Hs68_RNase, Hs68_control	NA, NA	Simple_repeat	ALT_ACCEPTOR, ALT_DONOR, INTERNAL, ncRNA, OVEXON	TCONS_l2_00009739	TCONS_l2_00009739	Jeck2013
chr1:8568685-8674745	-	hsa_circ_0009586	106060	483	K562, Huvec, Hepg2, Helas3, H1hesc, Gm12878, Ag04450, A549	NA, NA, NA, NA, NA, NA, NA, NA	NA	ANNOTATED, CDS, coding, INTERNAL, OVCODE, OVERLAPTX, OVEXON	NM_012102	RERE	Salzman2013
chr1:213341200-213349835	+	hsa_circ_0005314	8635	209	Hs68_RNase, Hs68_control, Nhek, K562, Huvec, Hepg2, Helas3, Gm12878, Bj, Ag04450, A549, Sknshra, diencephalon, cerebellum, Sy5y_exp1_D0, occipital_lobe, frontal_cortex, Sy5y_exp1_D2, parietal_lobe, temporal_lobe	167, 4, 3, 28, 2, 11, 14, 4, 21, 19, 8, 18, 19, 15, 5, 5, 26, 2, 17, 3	None	ANNOTATED, CDS, coding, INTERNAL, OVCODE, OVEXON	NM_012424	RPS6KC1	Jeck2013, Rybak2015, Salzman2013
chr3:63884074-63938159	+	hsa_circ_0002634	54085	609	Hs68_RNase, Hs68_control, K562, Hepg2, Helas3, H1hesc, Bj, Ag04450, A549, Sknshra, SY5Y_exp2_D0, diencephalon, Sy5y_exp1_D4, cerebellum, occipital_lobe, frontal_cortex, parietal_lobe, temporal_lobe	91, 6, 3, 1, 9, 1, 3, 1, 3, 6, 2, 38, 2, 4, 57, 65, 20, 38	None	ANNOTATED, CDS, coding, INTERNAL, OVCODE, OVEXON, UTR5	NM_000333	ATXN7	Jeck2013, Rybak2015, Salzman2013
chr16:981641-1004666	-	hsa_circ_0037274	23025	628	Helas3, A549	2, 4	NA	ANNOTATED, INTERNAL, ncRNA, OVCODE, OVERLAPTX, OVEXON	NR_033646	LMF1	Salzman2013
chr18:54426095-54448887	+	hsa_circ_0009038	22792	431	Hs68_RNase, Hs68_control, Nhek, K562, Hepg2, Helas3, H1hesc, Gm12878, Bj, Ag04450, A549, Nhlf, Sknshra, diencephalon, cerebellum, Sy5y_exp1_D0, occipital_lobe, frontal_cortex, parietal_lobe, temporal_lobe, WAS2, platelets	114, 7, NA, 7, 17, 4, 7, 13, 15, 5, 20, 6, 7, 86, 76, 2, 70, 261, 66, 101, 3, 2	None	ANNOTATED, CDS, coding, INTERNAL, OVCODE, OVEXON	NM_015285	WDR7	Jeck2013, Maass2017, Rybak2015, Salzman2013
chr3:18419661-18462483	-	hsa_circ_0064555	42822	1599	H1hesc, Bj, Sknshra, SY5Y_exp2_D0, diencephalon, Sy5y_exp1_D4, cerebellum, Sy5y_exp1_D0, occipital_lobe, frontal_cortex, Sy5y_exp1_D2, parietal_lobe, temporal_lobe, SY5Y_exp2_D4, cortex, vena_cava	36, 7, 5, 2, 10, 3, 7, 4, 36, 36, 7, 17, 24, 3, 2, 2	NA	ANNOTATED, CDS, coding, INTERNAL, OVCODE, OVERLAPTX, OVEXON, UTR5	NM_001195470	SATB1	Maass2017, Rybak2015, Salzman2013
chr7:43508518-43540921	+	hsa_circ_0079958	32403	718	Bj, A549, Nhlf, diencephalon, cerebellum, occipital_lobe, frontal_cortex, parietal_lobe, temporal_lobe	NA, 12, NA, 8, 5, 18, 23, 10, 3	NA	ANNOTATED, CDS, coding, INTERNAL, OVCODE, OVEXON	NM_015052	HECW1	Rybak2015, Salzman2013
chr8:142264087-142264728	-	hsa_circ_0001829	641	641	cd_19, neutr, SY5Y_exp2_D0, diencephalon, Sy5y_exp1_D4, cerebellum, Sy5y_exp1_D0, occipital_lobe, frontal_cortex, Sy5y_exp1_D2, parietal_lobe, temporal_lobe, cortex, adipose, vena_cava, platelets	7, 9, 3, 140, 4, 102, 11, 329, 460, 12, 117, 184, 4, 4, 2, 10	None	ALT_DONOR, downstream_end, ncRNA	TCONS_00015535	TCONS_00015535	Maass2017, Memczak2013, Rybak2015
chr12:58142964-58143287	-	hsa_circ_0006606	323	187	Hs68_RNase, Hs68_control, Hepg2, Gm12878, Sknshra, frontal_cortex	18, NA, 9, 3, 1, 2	None	ANNOTATED, CDS, coding, INTERNAL, OVCODE, OVEXON	NM_000075	CDK4	Jeck2013, Rybak2015, Salzman2013
chr3:183361267-183390272	+	hsa_circ_0001368	29005	1726	cd_19, K562, Helas3, H1hesc, Gm12878, Bj, Ag04450, A549, Sknshra, SY5Y_exp2_D0, diencephalon, Sy5y_exp1_D4, cerebellum, occipital_lobe, frontal_cortex, Sy5y_exp1_D2, parietal_lobe, temporal_lobe, SY5Y_exp2_D4, cortex, vena_cava, right_atrium	6, 9, 5, 9, 3, 6, 3, 1, 3, 2, 98, 2, 64, 208, 294, 3, 83, 144, 2, 7, 5, 3	None	ANNOTATED, CDS, coding, INTERNAL, UTR5	NM_017644	KLHL24	Maass2017, Memczak2013, Rybak2015, Salzman2013
chr12:78400198-78452895	+	hsa_circ_0003188	52697	1756	Hs68_RNase, Hs68_control, Bj, diencephalon, occipital_lobe	3, 3, NA, 3, 7	None	ANNOTATED, CDS, coding, INTERNAL, OVCODE, OVEXON	NM_014903	NAV3	Jeck2013, Rybak2015, Salzman2013
chr1:145439832-145440140	+	hsa_circ_0000122	308	196	cd_19	1	None	ALT_ACCEPTOR, CDS, coding, INTERNAL	NM_006472	TXNIP	Memczak2013
chr14:20811282-20811360	-	hsa_circ_0006853	78	78	Hs68_RNase, Hs68_control	NA, NA	None	ALT_ACCEPTOR, ALT_DONOR, INTERNAL, ncRNA, OVEXON	NR_002312	RPPH1	Jeck2013
chr2:50847159-50850753	-	hsa_circ_0054525	3594	509	Sknshra, diencephalon, cerebellum, occipital_lobe, frontal_cortex, parietal_lobe, temporal_lobe, SY5Y_exp2_D4	1, 221, 160, 409, 600, 182, 314, 2	NA	ALT_ACCEPTOR, CDS, coding, INTERNAL, OVCODE, OVERLAPTX, OVEXON	NM_001135659	NRXN1	Rybak2015, Salzman2013
chr16:23698789-23701688	+	hsa_circ_0038635	2899	1080	K562, Huvec, Hepg2, H1hesc, Gm12878, Bj	NA, NA, NA, NA, NA, NA	NA	ANNOTATED, CDS, coding, OVCODE, OVERLAPTX, OVEXON, UTR3	NM_005030	PLK1	Salzman2013
chr8:136554896-136569830	+	hsa_circ_0002125	14934	404	Hs68_RNase, Hs68_control, Ag04450, diencephalon, occipital_lobe, frontal_cortex, parietal_lobe, temporal_lobe	13, 1, 1, 4, 7, 33, 5, 6	None	ANNOTATED, CDS, coding, INTERNAL, OVCODE, OVEXON	NM_006558	KHDRBS3	Jeck2013, Rybak2015, Salzman2013
chr4:40936472-40947087	-	hsa_circ_0008453	10615	416	Hs68_RNase, Hs68_control, Huvec, Hsmm, Hepg2, Helas3, H1hesc, Gm12878, Bj, Ag04450, Nhek, Sknshra, Mcf7, diencephalon, cerebellum, occipital_lobe, frontal_cortex, parietal_lobe, temporal_lobe, EPC, adipose	66, 1, 26, 6, 16, 5, 16, 19, 32, 13, 23, 16, 81, 18, 3, 16, 56, 21, 28, 2, 3	None	ANNOTATED, CDS, coding, INTERNAL, OVCODE, OVEXON	NM_001166050	APBB2	Jeck2013, Maass2017, Rybak2015, Salzman2013
chr17:57409052-57430887	+	hsa_circ_0044837	21835	445	K562, Huvec, Hepg2, Helas3, Gm12878, Bj, Ag04450	NA, NA, NA, NA, NA, NA, NA	NA	ANNOTATED, CDS, coding, OVCODE, OVERLAPTX, OVEXON, UTR5	NM_001005404	YPEL2	Salzman2013
chr8:41905895-41907225	-	hsa_circ_0002754	1330	1057	Hs68_RNase, Hs68_control, K562, Hepg2, Helas3, H1hesc, Gm12878, occipital_lobe, frontal_cortex, Sy5y_exp1_D2, parietal_lobe	46, 1, 19, 18, 3, 5, 2, 4, 8, 2, 3	None	ANNOTATED, CDS, coding, INTERNAL, OVCODE, OVEXON, UTR5	NM_001099412	KAT6A	Jeck2013, Rybak2015, Salzman2013
chr8:163120-163710	-	hsa_circ_0004693	590	590	Hs68_RNase, Hs68_control	NA, NA	LTR	ALT_DONOR, INTERNAL, ncRNA, OVEXON	NR_003572	RPL23AP53	Jeck2013
chr2:168869143-168931741	-	hsa_circ_0005280	62598	409	Hs68_RNase, Hs68_control, diencephalon, cerebellum, occipital_lobe, frontal_cortex, parietal_lobe, temporal_lobe	11, 6, 14, 6, 16, 13, 5, 18	None	ANNOTATED, CDS, coding, INTERNAL, OVCODE, OVEXON	NM_013233	STK39	Jeck2013, Rybak2015
chr6:137015277-137018525	-	hsa_circ_0006554	3248	447	Hs68_RNase, Hs68_control, Gm12878, Ag04450, Sknshra, diencephalon, cerebellum, occipital_lobe, frontal_cortex, parietal_lobe, temporal_lobe, platelets	73, 2, 9, 2, 4, 2, 24, 13, 36, 8, 5, 12	None	ANNOTATED, CDS, coding, INTERNAL, OVCODE, OVEXON	NM_005923	MAP3K5	Jeck2013, Maass2017, Rybak2015, Salzman2013
chr7:129662158-129679387	-	hsa_circ_0082319	17229	1031	K562, Helas3, Gm12878, diencephalon	8, NA, NA, 3	NA	ANNOTATED, CDS, coding, INTERNAL, OVCODE, OVERLAPTX, OVEXON	NM_016478	ZC3HC1	Rybak2015, Salzman2013
chr13:77700452-77703365	-	hsa_circ_0000495	2913	2913	cd_19, Hs68_RNase, Hs68_control, diencephalon, cerebellum, occipital_lobe, frontal_cortex, Sy5y_exp1_D2, parietal_lobe, temporal_lobe, WAS2, platelets	4, 75, 1, 101, 34, 116, 307, 2, 97, 139, 5, 3	None	ALT_ACCEPTOR, CDS, coding, INTERNAL, intronic, OVCODE, OVEXON	NM_015057	MYCBP2	Jeck2013, Maass2017, Memczak2013, Rybak2015
chr2:168920009-168986268	-	hsa_circ_0005882	66259	402	Hs68_RNase, Hs68_control, diencephalon, cerebellum, Sy5y_exp1_D0, occipital_lobe, frontal_cortex, Sy5y_exp1_D2, parietal_lobe, temporal_lobe, SY5Y_exp2_D4, cortex, platelets	53, NA, 210, 66, 3, 251, 351, 3, 110, 147, 2, 3, 5	None	ANNOTATED, CDS, coding, INTERNAL, OVCODE, OVEXON	NM_013233	STK39	Jeck2013, Maass2017, Rybak2015
chr17:57842331-57851246	+	hsa_circ_0004027	8915	300	Hs68_RNase, Hs68_control, K562, Huvec, Hepg2, Helas3, Gm12878, Bj, Ag04450, A549, Sknshra, diencephalon, cerebellum, Sy5y_exp1_D0, occipital_lobe, frontal_cortex, parietal_lobe, temporal_lobe	13, NA, 22, NA, 6, 2, 4, 2, 2, 28, 19, 26, 20, 4, 32, 90, 21, 36	None	ANNOTATED, CDS, coding, INTERNAL, OVCODE, OVEXON	NM_030938	VMP1	Jeck2013, Rybak2015, Salzman2013
chr1:233344263-233372726	-	hsa_circ_0006415	28463	641	Hs68_RNase, Hs68_control, Nhek, Hepg2, H1hesc, Ag04450, A549, diencephalon, cerebellum, occipital_lobe, frontal_cortex, Sy5y_exp1_D2, parietal_lobe	58, 3, 20, 3, 36, 5, 8, 9, 10, 5, 9, 2, 5	None	ANNOTATED, CDS, coding, INTERNAL, OVCODE, OVEXON	NM_014801	PCNXL2	Jeck2013, Rybak2015, Salzman2013
chr2:197143251-197157474	-	hsa_circ_0057588	14223	321	Huvec, A549, cerebellum, occipital_lobe, frontal_cortex, parietal_lobe, temporal_lobe	9, NA, 6, 9, 18, 8, 9	NA	ANNOTATED, CDS, coding, INTERNAL, OVCODE, OVERLAPTX, OVEXON	NM_020760	HECW2	Rybak2015, Salzman2013
chr5:73136304-73136585	+	hsa_circ_0005777	281	281	Hs68_RNase, Hs68_control, Huvec, Hepg2, Helas3, Gm12878, Ag04450, A549, Nhek, Sknshra, diencephalon, cerebellum, occipital_lobe, frontal_cortex, parietal_lobe, temporal_lobe, adipose	226, 9, 14, 4, 9, 5, 11, 16, 110, 3, 49, 21, 46, 129, 30, 20, 3	None	ANNOTATED, CDS, coding, INTERNAL, OVCODE, OVEXON	NM_001080479	RGNEF	Jeck2013, Maass2017, Rybak2015, Salzman2013
chr19:10694281-10694746	-	hsa_circ_0049282	465	225	Nhek, K562, H1hesc, Mcf7, cerebellum	59, 1, 60, 56, 2	NA	ANNOTATED, CDS, coding, INTERNAL, OVCODE, OVEXON	NM_005498	AP1M2	Rybak2015, Salzman2013
chr4:154214133-154217188	+	hsa_circ_0006811	3055	1057	Hs68_RNase, Hs68_control, H1hesc, Ag04450, diencephalon, cerebellum, occipital_lobe, frontal_cortex, parietal_lobe, temporal_lobe, vena_cava	21, NA, 6, 3, 46, 36, 78, 116, 36, 95, 2	None	ANNOTATED, CDS, coding, INTERNAL, OVCODE, OVEXON	NM_001130067	TRIM2	Jeck2013, Maass2017, Rybak2015, Salzman2013
chr16:84773914-84779279	+	hsa_circ_0003026	5365	1102	Hs68_RNase, Hs68_control, Nhek, K562, Huvec, Hepg2, Helas3, H1hesc, Gm12878, Bj, Ag04450, A549, Nhlf, Sknshra, diencephalon, Sy5y_exp1_D0, occipital_lobe, frontal_cortex, Sy5y_exp1_D2	109, 9, 12, 61, NA, 33, 19, 37, 10, 11, 19, 16, 17, 6, 5, 7, 14, 15, 4	None	ANNOTATED, CDS, coding, INTERNAL, OVCODE, OVEXON	NM_005153	USP10	Jeck2013, Rybak2015, Salzman2013
chr1:31896539-31899670	+	hsa_circ_0011279	3131	741	Nhek, Hsmm, Hepg2, Helas3, H1hesc, Bj, Ag04450, Sknshra, parietal_lobe	17, NA, 20, 12, 8, 4, 4, 1, 3	NA	ANNOTATED, CDS, coding, INTERNAL, OVCODE, OVEXON, UTR5	NM_001199039	SERINC2	Rybak2015, Salzman2013
chr1:233270758-233297109	-	hsa_circ_0016956	26351	564	Nhek, Hmec, Bj, Ag04450, A549, Sknshra, Mcf7	NA, NA, NA, NA, NA, NA, NA	NA	ANNOTATED, CDS, coding, INTERNAL, OVCODE, OVEXON	NM_014801	PCNXL2	Salzman2013
chr15:27571955-27574035	+	hsa_circ_0034186	2080	304	K562, diencephalon, cerebellum, occipital_lobe, frontal_cortex, parietal_lobe, temporal_lobe	7, 149, 23, 145, 105, 34, 73	NA	ANNOTATED, CDS, coding, INTERNAL, OVCODE, OVEXON	NM_033223	GABRG3	Rybak2015, Salzman2013
chr10:31644072-31676195	+	hsa_circ_0000227	32123	32123	cd_19, neutr, Hs68_RNase, Hs68_control, frontal_cortex, parietal_lobe	1, 4, 53, 6, 10, 4	SINE	ALT_ACCEPTOR, ALT_DONOR, coding, INTERNAL, intronic	NM_030751	ZEB1	Jeck2013, Memczak2013, Rybak2015
chr5:73128162-73136585	+	hsa_circ_0006969	8423	403	Hs68_RNase, Hs68_control, Hepg2, Helas3, Ag04450, Nhek, cerebellum, frontal_cortex	52, 1, NA, NA, NA, 25, 2, 2	None	ANNOTATED, CDS, coding, INTERNAL, OVCODE, OVEXON	NM_001080479	RGNEF	Jeck2013, Rybak2015, Salzman2013
chrX:10031484-10066619	+	hsa_circ_0001910	35135	825	neutr, Hs68_RNase, Hs68_control, Huvec, Hepg2, H1hesc, Gm12878, Bj, Ag04450, A549, Nhek, Mcf7, diencephalon, cerebellum, Sy5y_exp1_D0, occipital_lobe, frontal_cortex, parietal_lobe, temporal_lobe, HUAEC	5, 144, 9, NA, NA, 10, 8, 17, 52, 44, 16, 20, 30, 20, 3, 62, 79, 17, 34, 2	None	ANNOTATED, CDS, coding, INTERNAL, OVCODE, OVEXON, UTR5	NM_015691	WWC3	Jeck2013, Maass2017, Memczak2013, Rybak2015, Salzman2013
chr17:26490568-26499644	+	hsa_circ_0003638	9076	398	Hs68_RNase, Hs68_control, Nhek, K562, Huvec, Hepg2, Helas3, H1hesc, Gm12878, Bj, Ag04450, A549, Sknshra, diencephalon, cerebellum, occipital_lobe, frontal_cortex, parietal_lobe, temporal_lobe, platelets	72, 3, 11, 12, 22, 1, 2, 8, 3, NA, 17, 3, 17, 21, 25, 18, 95, 25, 21, 54	None	ANNOTATED, CDS, coding, INTERNAL, OVCODE, OVEXON	NM_016231	NLK	Jeck2013, Maass2017, Rybak2015, Salzman2013
chr1:32381495-32385259	-	hsa_circ_0007364	3764	782	Hs68_RNase, Hs68_control, Nhek, K562, Huvec, Hsmm, Hepg2, Helas3, H1hesc, Gm12878, Bj, Ag04450, A549, Nhlf, Sknshra, Mcf7, diencephalon, cerebellum, occipital_lobe, frontal_cortex, parietal_lobe, temporal_lobe	378, 20, NA, NA, NA, NA, NA, NA, NA, NA, NA, NA, NA, NA, NA, NA, 300, 154, 635, 692, 166, 278	None	ANNOTATED, CDS, coding, INTERNAL, OVCODE, OVEXON, UTR5	NM_080391	PTP4A2	Jeck2013, Rybak2015, Salzman2013
chr8:37888019-37917883	+	hsa_circ_0083948	29864	859	Nhek, K562, Hepg2, Helas3, H1hesc, Bj, A549, Nhlf, Sknshra	NA, NA, NA, NA, NA, NA, NA, NA, NA	Simple_repeat	ANNOTATED, CDS, coding, OVCODE, OVEXON, UTR3, UTR5	NM_004095	EIF4EBP1	Salzman2013
chr3:58255047-58256791	+	hsa_circ_0066380	1744	247	H1hesc, Gm12878, Ag04450	5, 14, 2	NA	ANNOTATED, CDS, coding, INTERNAL, OVCODE, OVEXON	NM_020676	ABHD6	Salzman2013
chr2:107446521-107450602	-	hsa_circ_0055953	4081	375	A549, diencephalon, cerebellum, Sy5y_exp1_D0, occipital_lobe, frontal_cortex, Sy5y_exp1_D2, parietal_lobe, temporal_lobe, platelets	11, 157, 117, 2, 189, 279, 2, 85, 147, 13	NA	ANNOTATED, CDS, coding, INTERNAL, OVCODE, OVEXON	NM_032528	ST6GAL2	Maass2017, Rybak2015, Salzman2013
chr11:13435076-13466728	-	hsa_circ_0003234	31652	865	Hs68_RNase, Hs68_control, K562, Hepg2, Gm12878, Bj, Ag04450, A549, Nhek, Sknshra, diencephalon, cerebellum, occipital_lobe, frontal_cortex, parietal_lobe, temporal_lobe, vena_cava, platelets	38, 2, 18, NA, 10, 6, 17, 7, 5, 6, 128, 103, 315, 471, 108, 162, 3, 2	None	ANNOTATED, CDS, coding, INTERNAL, OVCODE, OVEXON, UTR5	NM_032320	BTBD10	Jeck2013, Maass2017, Rybak2015, Salzman2013
chr8:141810557-141900868	-	hsa_circ_0007521	90311	1125	Hs68_RNase, Hs68_control, K562, Hepg2, Helas3, Bj, Ag04450, A549, Sknshra, diencephalon, cerebellum, occipital_lobe, frontal_cortex, parietal_lobe, temporal_lobe, adipose, platelets	37, 1, 6, 1, 1, 2, 5, 9, 4, 38, 51, 55, 105, 31, 43, 2, 3	None	ANNOTATED, CDS, coding, INTERNAL, OVCODE, OVEXON, UTR5	NM_001199649	PTK2	Jeck2013, Maass2017, Rybak2015, Salzman2013
chr17:76198579-76198832	+	hsa_circ_0045881	253	154	K562, Hsmm, Hepg2, Helas3, H1hesc, Gm12878, A549, Sknshra	3, NA, 6, 3, 4, 4, 2, 2	NA	ANNOTATED, CDS, coding, INTERNAL, OVCODE, OVEXON	NM_001145526	AFMID	Salzman2013
chr10:117221450-117278834	+	hsa_circ_0020097	57384	394	Sknshra, diencephalon, cerebellum, Sy5y_exp1_D0, occipital_lobe, frontal_cortex, Sy5y_exp1_D2, parietal_lobe, temporal_lobe	NA, 171, 68, 2, 340, 507, 2, 71, 114	NA	ANNOTATED, CDS, coding, INTERNAL, OVCODE, OVERLAPTX, OVEXON	NM_207303	ATRNL1	Rybak2015, Salzman2013
chr20:35312815-35317187	-	hsa_circ_0060205	4372	290	K562, Hepg2, Helas3, H1hesc, Gm12878, Bj, Ag04450, A549, Sknshra, diencephalon, cerebellum, occipital_lobe, frontal_cortex, parietal_lobe, temporal_lobe, WAS2	5, NA, 7, 4, 2, 11, NA, 1, NA, 17, 11, 12, 15, 17, 28, 2	NA	ANNOTATED, CDS, coding, INTERNAL, OVCODE, OVEXON	NM_032013	NDRG3	Maass2017, Rybak2015, Salzman2013
chr12:4382901-4388085	+	hsa_circ_0025054	5184	876	Nhek, H1hesc, Gm12878	NA, NA, NA	NA	ANNOTATED, CDS, coding, OVCODE, OVERLAPTX, OVEXON, UTR5	NM_001759	CCND2	Salzman2013
chr12:121004627-121009094	+	hsa_circ_0028912	4467	257	Huvec, Hepg2, Helas3, H1hesc, Bj, Ag04450, A549, Sknshra, Mcf7	NA, 11, 2, 2, 3, 4, 1, 9, 3	NA	ANNOTATED, CDS, coding, INTERNAL, OVCODE, OVEXON	NM_014868	RNF10	Salzman2013
chr17:42929776-42932372	-	hsa_circ_0044097	2596	670	Bj, Ag04450, frontal_cortex	2, 5, 3	NA	ANNOTATED, CDS, coding, INTERNAL, OVCODE, OVEXON	NM_004247	EFTUD2	Rybak2015, Salzman2013
chr2:40366540-40404995	-	hsa_circ_0054226	38455	713	Ag04450, frontal_cortex	6, 11	NA	ANNOTATED, CDS, coding, INTERNAL, OVCODE, OVERLAPTX, OVEXON	NM_001252624	SLC8A1	Rybak2015, Salzman2013
chr7:129665997-129679387	-	hsa_circ_0082326	13390	367	Nhek, K562, Huvec, Hepg2, Helas3, H1hesc, Gm12878, Bj, Ag04450, A549, Sknshra, diencephalon, occipital_lobe, frontal_cortex, parietal_lobe	2, 12, 8, NA, 6, NA, 10, NA, 4, NA, NA, 5, 15, 15, 3	NA	ANNOTATED, CDS, coding, INTERNAL, OVCODE, OVERLAPTX, OVEXON	NM_016478	ZC3HC1	Rybak2015, Salzman2013
chr4:151727422-151729550	-	hsa_circ_0071196	2128	213	K562, H1hesc, Gm12878, A549, Nhek, diencephalon, cerebellum, occipital_lobe, frontal_cortex, platelets	8, 2, 6, 1, NA, 3, 3, 5, 10, 10	NA	ANNOTATED, CDS, coding, INTERNAL, OVCODE, OVEXON	NM_001199282	LRBA	Maass2017, Rybak2015, Salzman2013
chr1:233225806-233231609	-	hsa_circ_0005994	5803	239	Hs68_RNase, Hs68_control, Nhek, Helas3, H1hesc, Gm12878, Ag04450, A549, Sknshra, diencephalon, cerebellum, occipital_lobe, frontal_cortex, parietal_lobe, temporal_lobe	129, NA, 28, 26, 65, 6, 40, 135, 23, 25, 18, 33, 62, 22, 9	None	ANNOTATED, CDS, coding, INTERNAL, OVCODE, OVEXON	NM_014801	PCNXL2	Jeck2013, Rybak2015, Salzman2013
chr1:8555122-8674745	-	hsa_circ_0009117	119623	708	Hs68_RNase, Hs68_control, Nhek, K562, Huvec, Hsmm, Hepg2, Helas3, H1hesc, Gm12878, Bj, Ag04450, A549, Nhlf, Sknshra, Mcf7	NA, NA, NA, NA, NA, NA, NA, NA, NA, NA, NA, NA, NA, NA, NA, NA	None	ANNOTATED, CDS, coding, INTERNAL, OVCODE, OVEXON	NM_012102	RERE	Jeck2013, Salzman2013
chr18:21660548-21663045	+	hsa_circ_0002403	2497	524	Hs68_RNase, Hs68_control, Gm12878, cerebellum, frontal_cortex	28, 3, NA, 2, 6	None	ANNOTATED, CDS, coding, INTERNAL, OVCODE, OVEXON	NM_001135993	TTC39C	Jeck2013, Rybak2015, Salzman2013
chr5:78734832-78752841	-	hsa_circ_0006916	18009	522	Hs68_RNase, Hs68_control, K562, Hepg2, Helas3, H1hesc, Gm12878, Bj, Ag04450, A549, Nhek, Sknshra, Mcf7, diencephalon, Sy5y_exp1_D4, cerebellum, Sy5y_exp1_D0, occipital_lobe, frontal_cortex, parietal_lobe, SY5Y_exp2_D8, temporal_lobe, SY5Y_exp2_D4, cortex, decidua, vena_cava	36, 5, 42, 4, 11, 76, 3, 6, 15, 18, 2, 10, 3, 414, 4, 326, 9, 539, 980, 331, 4, 417, 2, 9, 5, 4	None	ANNOTATED, CDS, coding, INTERNAL, OVCODE, OVEXON	NM_004272	HOMER1	Jeck2013, Maass2017, Rybak2015, Salzman2013
chr6:170844203-170852818	-	hsa_circ_0078780	8615	527	K562, Hepg2, Gm12878	NA, NA, NA	NA	ANNOTATED, CDS, coding, OVCODE, OVEXON, UTR3	NM_002793	PSMB1	Salzman2013
chr10:4872866-4884696	+	hsa_circ_0017521	11830	798	K562, Huvec, A549, diencephalon, occipital_lobe, frontal_cortex, parietal_lobe, temporal_lobe	12, 3, 15, 4, 3, 32, 5, 2	NA	ANNOTATED, CDS, coding, INTERNAL, OVCODE, OVEXON	NM_001040177	AKR1E2	Rybak2015, Salzman2013
chr7:22330793-22357656	-	hsa_circ_0001681	26863	516	HEK293, cd_19, diencephalon, Sy5y_exp1_D4, cerebellum, Sy5y_exp1_D0, occipital_lobe, frontal_cortex, Sy5y_exp1_D2, parietal_lobe, temporal_lobe, SY5Y_exp2_D4, cortex	1, 7, 194, 6, 28, 10, 346, 1077, 5, 187, 477, 2, 3	None	ANNOTATED, CDS, coding, INTERNAL, UTR5	NM_012294	RAPGEF5	Maass2017, Memczak2013, Rybak2015
chr1:156638555-156647189	-	hsa_circ_0014772	8634	5557	Hsmm, A549, Nhlf, Sknshra	NA, NA, NA, NA	NA	ANNOTATED, CDS, coding, OVCODE, OVEXON, UTR3, UTR5	NM_006617	NES	Salzman2013
chr2:200213423-200298237	-	hsa_circ_0008928	84814	1004	Hs68_RNase, Hs68_control, Hepg2, Helas3, H1hesc, Bj, Ag04450, A549, diencephalon, occipital_lobe, frontal_cortex, parietal_lobe, temporal_lobe	96, 7, 11, 3, 1, 13, 14, 3, 6, 78, 113, 60, 52	None	ANNOTATED, CDS, coding, INTERNAL, OVCODE, OVEXON	NM_001172509	SATB2	Jeck2013, Rybak2015, Salzman2013
chr10:123658355-123673408	-	hsa_circ_0020252	15053	709	Hepg2, Helas3, Gm12878, Sknshra, diencephalon, cerebellum, occipital_lobe, frontal_cortex, parietal_lobe	NA, NA, 4, 7, 6, 2, 19, 18, 4	NA	ANNOTATED, CDS, coding, INTERNAL, OVCODE, OVEXON	NM_007041	ATE1	Rybak2015, Salzman2013
chr13:78293666-78327493	+	hsa_circ_0000497	33827	788	HEK293, neutr, H1hesc, Gm12878, Mcf7, SY5Y_exp2_D0, diencephalon, Sy5y_exp1_D4, cerebellum, Sy5y_exp1_D0, occipital_lobe, frontal_cortex, Sy5y_exp1_D2, parietal_lobe, temporal_lobe, WAS2, LCL	1, 2, 44, 67, NA, 3, 257, 2, 163, 3, 1305, 2293, 4, 720, 1254, 7, 3	None	ANNOTATED, CDS, coding, INTERNAL	NM_001040153	SLAIN1	Maass2017, Memczak2013, Rybak2015, Salzman2013
chr9:114911523-114919893	-	hsa_circ_0088062	8370	270	K562, Huvec, Hepg2, Bj, Ag04450, A549, SY5Y_exp2_D0, diencephalon, cerebellum, occipital_lobe, frontal_cortex, parietal_lobe, temporal_lobe, platelets	37, 2, 6, 2, 6, 3, 2, 18, 10, 28, 48, 21, 23, 5	NA	ANNOTATED, CDS, coding, INTERNAL, OVCODE, OVEXON	NM_022486	SUSD1	Maass2017, Rybak2015, Salzman2013
chr15:63988322-64008672	-	hsa_circ_0035796	20350	1143	Nhek, K562, Hepg2, Helas3, Gm12878, Bj, Ag04450, A549, Sknshra, diencephalon, cerebellum, occipital_lobe, frontal_cortex, parietal_lobe, temporal_lobe, SY5Y_exp2_D4, chondrocytes, cortex, right_atrium, LCL, platelets	NA, 17, 5, 5, 21, 8, 2, 5, 4, 201, 132, 398, 548, 196, 399, 2, 2, 2, 3, 2, 3	NA	ANNOTATED, CDS, coding, INTERNAL, OVCODE, OVERLAPTX, OVEXON	NM_003922	HERC1	Maass2017, Rybak2015, Salzman2013
chr6:170846321-170858201	-	hsa_circ_0078784	11880	427	K562, Helas3, H1hesc, Ag04450, A549, diencephalon, Sy5y_exp1_D4, cerebellum, occipital_lobe, frontal_cortex, Sy5y_exp1_D2, parietal_lobe, temporal_lobe, SY5Y_exp2_D4, cortex, right_atrium	8, 5, 14, NA, 13, 199, 4, 130, 700, 996, 2, 293, 351, 2, 4, 3	NA	ANNOTATED, CDS, coding, INTERNAL, OVCODE, OVEXON	NM_002793	PSMB1	Maass2017, Rybak2015, Salzman2013
chr12:1399017-1481143	+	hsa_circ_0024997	82126	306	K562, Ag04450, A549, Sknshra, diencephalon, cerebellum, occipital_lobe, frontal_cortex, parietal_lobe, temporal_lobe, cortex	4, NA, 2, 1, 301, 142, 308, 391, 166, 348, 3	NA	ANNOTATED, INTERNAL, ncRNA, OVCODE, OVEXON	NR_027948	ERC1	Maass2017, Rybak2015, Salzman2013
chr19:49458943-49464519	+	hsa_circ_0051799	5576	736	K562, Huvec, Hsmm, Hepg2, Helas3, H1hesc, Bj, Ag04450, A549, Nhlf, Sknshra	NA, NA, NA, NA, NA, NA, NA, NA, NA, NA, NA	SINE	ANNOTATED, CDS, coding, OVCODE, OVEXON, UTR3	NM_004324	BAX	Salzman2013
chrX:147743428-147744289	+	hsa_circ_0001947	861	861	neutr, H1hesc, Ag04450, diencephalon, cerebellum, occipital_lobe, frontal_cortex, parietal_lobe, temporal_lobe, adipose, umbilical_cord, neutophils	10, 25, NA, 638, 590, 1961, 2981, 890, 1998, 2, 3, 12	None	ANNOTATED, CDS, coding, INTERNAL	NM_001169122	AFF2	Maass2017, Memczak2013, Rybak2015, Salzman2013
chr10:123600596-123683844	-	hsa_circ_0020246	83248	1051	Nhek, Helas3, Ag04450, A549, Mcf7, diencephalon, cerebellum, occipital_lobe, frontal_cortex	5, 15, 1, 5, 3, 4, 3, 18, 25	NA	ANNOTATED, CDS, coding, INTERNAL, OVCODE, OVERLAPTX, OVEXON	NM_007041	ATE1	Rybak2015, Salzman2013
chr4:73984404-73991029	-	hsa_circ_0004148	6625	954	Hs68_RNase, Hs68_control, K562, Hepg2, Helas3, H1hesc, Gm12878, Bj, Ag04450, A549, Nhek, Sknshra, diencephalon, Sy5y_exp1_D4, cerebellum, Sy5y_exp1_D0, occipital_lobe, frontal_cortex, parietal_lobe, temporal_lobe	70, 3, 13, 22, 31, 13, 13, 14, 13, 17, NA, 16, 41, 2, 33, 4, 94, 130, 41, 98	None	ANNOTATED, CDS, coding, INTERNAL, OVCODE, OVEXON	NM_032217	ANKRD17	Jeck2013, Rybak2015, Salzman2013
chr1:118003110-118009049	+	hsa_circ_0013744	5939	218	K562, Hepg2, Ag04450, Sknshra, diencephalon, occipital_lobe, frontal_cortex, parietal_lobe, temporal_lobe	6, NA, 4, NA, 6, 4, 17, 2, 2	NA	ANNOTATED, CDS, coding, INTERNAL, OVCODE, OVEXON	NM_006699	MAN1A2	Rybak2015, Salzman2013
chr2:107459490-107460490	-	hsa_circ_0055957	1000	1000	H1hesc, A549, diencephalon, cerebellum, occipital_lobe, frontal_cortex, parietal_lobe	NA, NA, 19, 11, 17, 10, 5	NA	ANNOTATED, CDS, coding, INTERNAL, OVCODE, OVEXON, UTR5	NM_032528	ST6GAL2	Rybak2015, Salzman2013
chr3:75264433-75264514	+	hsa_circ_0006169	81	81	Hs68_RNase, Hs68_control	NA, NA	Simple_repeat	ALT_ACCEPTOR, ALT_DONOR, INTERNAL, ncRNA, OVEXON	TCONS_l2_00018657	TCONS_l2_00018657	Jeck2013
chr1:59248878-59248985	-	hsa_circ_0000074	107	107	cd_34	10	None	ALT_ACCEPTOR, ALT_DONOR, coding, INTERNAL, UTR5	NM_002228	JUN	Memczak2013
chr5:94224583-94248681	-	hsa_circ_0001512	24098	583	neutr, Hs68_RNase, Hs68_control, Huvec, Helas3, diencephalon, cerebellum, occipital_lobe, frontal_cortex, parietal_lobe, temporal_lobe, HUAEC	3, 6, 2, 14, 3, 4, 17, 76, 36, 16, 21, 2	None	ANNOTATED, CDS, coding, INTERNAL, OVCODE, OVEXON	NM_001002796	MCTP1	Jeck2013, Maass2017, Memczak2013, Rybak2015, Salzman2013
chr11:18010143-18029623	-	hsa_circ_0021412	19480	784	K562, Nhek, diencephalon, cerebellum, occipital_lobe, frontal_cortex, parietal_lobe, temporal_lobe, WAS2	7, NA, 16, 4, 7, 24, 2, 15, 2	NA	ANNOTATED, CDS, coding, INTERNAL, OVCODE, OVEXON	NM_012139	SERGEF	Maass2017, Rybak2015, Salzman2013
chr3:184603897-184618760	+	hsa_circ_0068367	14863	412	Nhek, K562, Huvec, Hepg2, H1hesc, Gm12878, A549, Sknshra, occipital_lobe	7, 1, NA, NA, 9, NA, 1, NA, 4	NA	ANNOTATED, CDS, coding, INTERNAL, OVCODE, OVEXON	NM_001009921	VPS8	Rybak2015, Salzman2013
chr12:78334098-78415642	+	hsa_circ_0008509	81544	1780	Hs68_RNase, Hs68_control, Nhek, Huvec, Hsmm, Bj, Ag04450, Sknshra, diencephalon, cerebellum, occipital_lobe, frontal_cortex, parietal_lobe, temporal_lobe	65, 16, 43, 5, 37, 33, 38, 8, 7, 6, 26, 37, 18, 13	None	ANNOTATED, CDS, coding, INTERNAL, OVCODE, OVEXON	NM_014903	NAV3	Jeck2013, Rybak2015, Salzman2013
chr11:22696395-22707335	+	hsa_circ_0021516	10940	287	Gm12878, diencephalon, cerebellum, occipital_lobe, frontal_cortex, parietal_lobe, temporal_lobe	86, 10, 11, 21, 27, 7, 13	NA	ANNOTATED, CDS, coding, INTERNAL, OVCODE, OVEXON, UTR5	NM_001143830	GAS2	Rybak2015, Salzman2013
chr5:32379220-32388780	-	hsa_circ_0072088	9560	693	Hepg2, Helas3, H1hesc, Gm12878, Bj, A549, Nhek, Sknshra, diencephalon, occipital_lobe, frontal_cortex, parietal_lobe	10, 14, 14, 4, 6, 1, 2, 5, 5, 2, 5, 2	NA	ANNOTATED, CDS, coding, INTERNAL, OVCODE, OVERLAPTX, OVEXON	NM_016107	ZFR	Rybak2015, Salzman2013
chr7:22306582-22357656	-	hsa_circ_0079557	51074	565	Hepg2, Helas3, H1hesc, A549, Sknshra, diencephalon, frontal_cortex	1, 10, 23, 2, 14, 7, 6	NA	ANNOTATED, CDS, coding, INTERNAL, OVCODE, OVERLAPTX, OVEXON, UTR5	NM_012294	RAPGEF5	Rybak2015, Salzman2013
chr8:38677039-38678153	+	hsa_circ_0003316	1114	1114	Hs68_RNase, Hs68_control, diencephalon, cerebellum, Sy5y_exp1_D0, occipital_lobe, frontal_cortex, parietal_lobe, temporal_lobe, platelets	36, NA, 22, 15, 2, 9, 54, 7, 17, 3	None	ANNOTATED, CDS, coding, INTERNAL, OVCODE, OVEXON	NM_006283	TACC1	Jeck2013, Maass2017, Rybak2015
chr9:126212971-126641300	-	hsa_circ_0088439	428329	1339	K562, Hepg2, Helas3, H1hesc, Gm12878, Bj, Ag04450, A549, Nhek, Mcf7	NA, NA, NA, NA, NA, NA, NA, NA, NA, NA	NA	ANNOTATED, CDS, coding, INTERNAL, OVCODE, OVERLAPTX, OVEXON	NM_020946	DENND1A	Salzman2013
chr6:160103505-160109274	-	hsa_circ_0004662	5769	462	Hs68_RNase, Hs68_control, diencephalon, cerebellum, occipital_lobe, frontal_cortex, parietal_lobe, temporal_lobe, neutophils	181, 10, 10, 5, 25, 67, 11, 22, 2	None	ANNOTATED, CDS, coding, INTERNAL, OVCODE, OVEXON, UTR3	NM_001024465	SOD2	Jeck2013, Maass2017, Rybak2015
chr16:53907697-53968021	+	hsa_circ_0039400	60324	469	K562, Gm12878, Ag04450, A549, Sknshra, diencephalon, cerebellum, occipital_lobe, frontal_cortex, parietal_lobe, temporal_lobe	2, 1, 3, NA, 1, 41, 18, 39, 88, 20, 23	NA	ANNOTATED, CDS, coding, INTERNAL, OVCODE, OVERLAPTX, OVEXON	NM_001080432	FTO	Rybak2015, Salzman2013
chr1:240421244-240555862	+	hsa_circ_0007019	134618	845	Hs68_RNase, Hs68_control	NA, NA	None	ANNOTATED, CDS, coding, INTERNAL, OVCODE, OVEXON	NM_020066	FMN2	Jeck2013
chr10:123549683-123629553	-	hsa_circ_0020240	79870	436	Hepg2, Helas3, H1hesc, A549, diencephalon, cerebellum, occipital_lobe, frontal_cortex, temporal_lobe	NA, 6, NA, NA, 6, 2, 10, 5, 11	NA	ANNOTATED, CDS, coding, INTERNAL, OVCODE, OVERLAPTX, OVEXON	NM_007041	ATE1	Rybak2015, Salzman2013
chr1:144994590-145021167	-	hsa_circ_0008390	26577	319	Hs68_RNase, Hs68_control, Bj, Ag04450, Sknshra, diencephalon, cerebellum, occipital_lobe, frontal_cortex, parietal_lobe, temporal_lobe	100, 7, 8, 3, 14, 118, 35, 216, 320, 111, 205	None	ANNOTATED, CDS, coding, INTERNAL, OVCODE, OVEXON	NM_001198832	PDE4DIP	Jeck2013, Rybak2015, Salzman2013
chr10:123681863-123683844	-	hsa_circ_0020255	1981	127	K562, Helas3, Gm12878, Ag04450, Sknshra, diencephalon, parietal_lobe	6, 4, NA, 1, 3, 2, 2	NA	ANNOTATED, CDS, coding, INTERNAL, OVCODE, OVEXON	NM_007041	ATE1	Rybak2015, Salzman2013
chr17:80417867-80430574	+	hsa_circ_0046419	12707	493	Nhek, K562, Helas3, Gm12878, Bj, Ag04450, A549, Mcf7, diencephalon, frontal_cortex, Sy5y_exp1_D2	8, 11, 4, 20, NA, 1, 15, 38, 5, 9, 3	NA	ANNOTATED, CDS, coding, INTERNAL, OVCODE, OVEXON, UTR5	NM_001038618	NARF	Rybak2015, Salzman2013
chr2:197135916-197172809	-	hsa_circ_0057582	36893	901	Huvec, Hepg2, Gm12878, Bj, Ag04450, A549, diencephalon, cerebellum, occipital_lobe, frontal_cortex, parietal_lobe, temporal_lobe	70, 7, 13, 21, 5, 14, 14, 30, 58, 71, 23, 16	NA	ANNOTATED, CDS, coding, INTERNAL, OVCODE, OVERLAPTX, OVEXON	NM_020760	HECW2	Rybak2015, Salzman2013
chr19:34941169-34957919	+	hsa_circ_0050547	16750	970	K562, H1hesc, Gm12878, Ag04450, A549, Sknshra, parietal_lobe	4, NA, NA, NA, NA, NA, 10	NA	ANNOTATED, CDS, coding, INTERNAL, OVCODE, OVERLAPTX, OVEXON	NM_005499	UBA2	Rybak2015, Salzman2013
chr7:140034228-140037149	-	hsa_circ_0001757	2921	1142	cd_34, diencephalon, cerebellum, Sy5y_exp1_D0, occipital_lobe, frontal_cortex, parietal_lobe, temporal_lobe	40, 69, 16, 3, 45, 86, 37, 26	None	ALT_DONOR, CDS, coding, INTERNAL, UTR3	NM_032295	SLC37A3	Memczak2013, Rybak2015
chr1:8555122-8617582	-	hsa_circ_0006837	62460	582	Hs68_RNase, Hs68_control, K562, Hepg2, Helas3, H1hesc, Gm12878, Bj, Ag04450, A549, Sknshra, diencephalon, cerebellum, occipital_lobe, frontal_cortex, Sy5y_exp1_D2, parietal_lobe, temporal_lobe, WAS2	57, 7, 12, 10, 18, 34, 36, 10, 17, 32, 4, 363, 160, 731, 1297, 2, 347, 585, 3	None	ANNOTATED, CDS, coding, INTERNAL, OVCODE, OVEXON	NM_012102	RERE	Jeck2013, Maass2017, Rybak2015, Salzman2013
chr13:21987790-21999817	-	hsa_circ_0006732	12027	252	Hs68_RNase, Hs68_control, K562, H1hesc, Ag04450, A549	NA, NA, NA, NA, NA, NA	None	ANNOTATED, CDS, coding, INTERNAL, OVCODE, OVEXON	NM_153251	ZDHHC20	Jeck2013, Salzman2013
chr9:129154344-129184227	+	hsa_circ_0088614	29883	348	Helas3, A549, Nhek, diencephalon, cerebellum, occipital_lobe, frontal_cortex, parietal_lobe, temporal_lobe	6, NA, 19, 62, 42, 49, 69, 20, 48	NA	ANNOTATED, CDS, coding, INTERNAL, OVCODE, OVERLAPTX, OVEXON	NM_033446	FAM125B	Rybak2015, Salzman2013
chr11:128993340-129034322	-	hsa_circ_0007843	40982	286	Hs68_RNase, Hs68_control, H1hesc, A549, Nhek, diencephalon, cerebellum, occipital_lobe, frontal_cortex, parietal_lobe, temporal_lobe, right_atrium, platelets	29, 4, 25, 4, NA, 258, 86, 347, 586, 246, 456, 3, 5	None	ANNOTATED, CDS, coding, INTERNAL, OVCODE, OVEXON	NM_001142685	ARHGAP32	Jeck2013, Maass2017, Rybak2015, Salzman2013
chr10:93841076-93851701	-	hsa_circ_0004224	10625	297	Hs68_RNase, Hs68_control, Nhek, Huvec, Hepg2, Gm12878, Bj, Ag04450, diencephalon, cerebellum, occipital_lobe, frontal_cortex, parietal_lobe, temporal_lobe	28, NA, NA, NA, 8, 22, 11, 3, 68, 14, 64, 91, 35, 67	None	ANNOTATED, CDS, coding, INTERNAL, OVCODE, OVEXON	NM_014912	CPEB3	Jeck2013, Rybak2015, Salzman2013
chr1:8601272-8617582	-	hsa_circ_0002158	16310	308	Hs68_RNase, Hs68_control, Nhek, K562, Huvec, Hepg2, Helas3, H1hesc, Gm12878, Ag04450, A549, Sknshra, SY5Y_exp2_D0, diencephalon, Sy5y_exp1_D4, cerebellum, Sy5y_exp1_D0, occipital_lobe, frontal_cortex, Sy5y_exp1_D2, parietal_lobe, temporal_lobe, SY5Y_exp2_D4, WAS2, ada_scid, cortex, platelets	71, 4, 9, 98, 8, 20, 21, 147, 73, 19, 32, 15, 3, 2159, 5, 870, 2, 3569, 7270, 2, 1550, 4904, 3, 4, 4, 4, 9	None	ANNOTATED, CDS, coding, INTERNAL, OVCODE, OVEXON	NM_012102	RERE	Jeck2013, Maass2017, Rybak2015, Salzman2013
chr9:114195512-114206774	-	hsa_circ_0003697	11262	695	Hs68_RNase, Hs68_control, K562, Gm12878, Ag04450, diencephalon, cerebellum, occipital_lobe, frontal_cortex, parietal_lobe, temporal_lobe	10, 1, 12, 3, 2, 6, 7, 4, 39, 7, 2	None	ANNOTATED, CDS, coding, INTERNAL, OVCODE, OVEXON	NM_001080398	KIAA0368	Jeck2013, Rybak2015, Salzman2013
chr12:4385170-4388085	+	hsa_circ_0025056	2915	376	Nhek, K562, H1hesc, Gm12878	NA, NA, NA, NA	NA	ANNOTATED, CDS, coding, INTERNAL, OVCODE, OVERLAPTX, OVEXON	NM_001759	CCND2	Salzman2013
chr16:84767040-84779279	+	hsa_circ_0040698	12239	1171	K562, Helas3, H1hesc, Gm12878, Sknshra, Mcf7	7, NA, 3, NA, NA, NA	NA	ANNOTATED, CDS, coding, INTERNAL, OVCODE, OVEXON	NM_005153	USP10	Salzman2013
chr8:15508205-15531345	+	hsa_circ_0006410	23140	490	Hs68_RNase, Hs68_control, Nhek, K562, Helas3, H1hesc, Bj, Ag04450, A549, Sknshra, diencephalon, Sy5y_exp1_D4, cerebellum, Sy5y_exp1_D0, occipital_lobe, frontal_cortex, Sy5y_exp1_D2, parietal_lobe, temporal_lobe	113, 7, 7, 24, 10, 34, 3, 19, 2, 17, 311, 5, 98, 5, 286, 549, 7, 130, 107	None	ANNOTATED, CDS, coding, INTERNAL, OVCODE, OVEXON	NM_006765	TUSC3	Jeck2013, Rybak2015, Salzman2013
chr2:107446521-107460490	-	hsa_circ_0055954	13969	1375	H1hesc, A549, diencephalon, Sy5y_exp1_D4, cerebellum, occipital_lobe, frontal_cortex, Sy5y_exp1_D2, parietal_lobe, temporal_lobe, cortex	17, 74, 523, 3, 128, 350, 525, 2, 163, 142, 3	NA	ANNOTATED, CDS, coding, INTERNAL, OVCODE, OVERLAPTX, OVEXON, UTR5	NM_032528	ST6GAL2	Maass2017, Rybak2015, Salzman2013
chr3:17059499-17059748	-	hsa_circ_0001275	249	249	cd_19	4	None	ANTISENSE, coding, INTERNAL, intronic	NM_001144382	PLCL2	Memczak2013
chr11:3988781-4080626	+	hsa_circ_0020929	91845	474	K562, Gm12878	NA, 10	NA	ANNOTATED, CDS, coding, INTERNAL, OVCODE, OVERLAPTX, OVEXON	NM_003156	STIM1	Salzman2013
chr9:19423859-19435082	+	hsa_circ_0086483	11223	395	K562, Huvec, Hepg2, Helas3, H1hesc, Gm12878, Bj, Ag04450, A549, Nhek, Nhlf, Sknshra, diencephalon, cerebellum, occipital_lobe, frontal_cortex, parietal_lobe, temporal_lobe	NA, NA, NA, NA, NA, NA, NA, NA, NA, NA, NA, NA, 23, 21, 87, 130, 42, 29	NA	ANNOTATED, CDS, coding, INTERNAL, OVCODE, OVEXON	NM_001010887	ACER2	Rybak2015, Salzman2013
chr1:24973157-24975520	+	hsa_circ_0010913	2363	294	K562, occipital_lobe, parietal_lobe	NA, 3, 3	NA	ANNOTATED, CDS, coding, INTERNAL, OVCODE, OVERLAPTX, OVEXON	NM_005839	SRRM1	Rybak2015, Salzman2013
chr11:47379617-47379952	-	hsa_circ_0000301	335	335	cd_19	7	Simple_repeat	ALT_ACCEPTOR, ALT_DONOR, coding, INTERNAL, intronic	NM_001080547	SPI1	Memczak2013
chr15:63970043-64005864	-	hsa_circ_0035775	35821	2920	K562, Huvec, Hepg2, Helas3, Gm12878, Bj, Ag04450, A549, Sknshra	NA, NA, NA, NA, NA, NA, NA, NA, NA	NA	ANNOTATED, CDS, coding, INTERNAL, OVCODE, OVERLAPTX, OVEXON	NM_003922	HERC1	Salzman2013
chr10:123661905-123683844	-	hsa_circ_0002850	21939	707	Hs68_RNase, Hs68_control, Hepg2, Ag04450, diencephalon, cerebellum, occipital_lobe, frontal_cortex, Sy5y_exp1_D2, parietal_lobe	9, 3, NA, 2, 2, 2, 10, 23, 2, 4	None	ANNOTATED, CDS, coding, INTERNAL, OVCODE, OVEXON	NM_007041	ATE1	Jeck2013, Rybak2015, Salzman2013
chr1:8616533-8674745	-	hsa_circ_0009590	58212	329	Nhek, K562, Huvec, Hepg2, Helas3, H1hesc, Gm12878, Bj, Ag04450, A549, Sknshra, Mcf7, diencephalon, cerebellum, occipital_lobe, frontal_cortex, parietal_lobe, temporal_lobe	6, 10, NA, 38, 11, 9, 6, NA, 5, 22, 11, NA, 13, 2, 10, 22, 7, 5	NA	ANNOTATED, CDS, coding, INTERNAL, OVCODE, OVERLAPTX, OVEXON	NM_012102	RERE	Rybak2015, Salzman2013
chr5:14741935-14758707	-	hsa_circ_0003057	16772	698	Hs68_RNase, Hs68_control, diencephalon, cerebellum, occipital_lobe, frontal_cortex, Sy5y_exp1_D2, parietal_lobe, temporal_lobe	79, 3, 65, 18, 418, 304, 3, 184, 105	None	ANNOTATED, CDS, coding, INTERNAL, OVCODE, OVEXON	NM_054027	ANKH	Jeck2013, Rybak2015
chr15:33149215-33194241	-	hsa_circ_0005054	45026	551	Hs68_RNase, Hs68_control, diencephalon, occipital_lobe, parietal_lobe	37, 4, 2, 3, 3	None	ANNOTATED, CDS, coding, INTERNAL, OVCODE, OVEXON	NM_001103184	FMN1	Jeck2013, Rybak2015
chr3:183361267-183369064	+	hsa_circ_0001367	7797	1044	cd_19, Hs68_RNase, Hs68_control, K562, Helas3, H1hesc, Gm12878, Bj, Ag04450, A549, Sknshra, Mcf7, diencephalon, cerebellum, occipital_lobe, frontal_cortex, parietal_lobe, temporal_lobe, cortex, right_atrium	9, 14, 1, 6, 1, 25, 4, 1, 1, 1, 2, NA, 26, 43, 85, 79, 20, 36, 2, 5	None	ANNOTATED, CDS, coding, INTERNAL, OVCODE, OVEXON, UTR5	NM_017644	KLHL24	Jeck2013, Maass2017, Memczak2013, Rybak2015, Salzman2013
chr2:144899448-144993304	-	hsa_circ_0008208	93856	689	Hs68_RNase, Hs68_control, diencephalon, occipital_lobe, frontal_cortex, parietal_lobe, temporal_lobe	6, 1, 3, 17, 37, 5, 13	None	ANNOTATED, CDS, coding, INTERNAL, OVCODE, OVEXON, UTR5	NM_001164629	GTDC1	Jeck2013, Rybak2015
chr19:34921480-34957919	+	hsa_circ_0050512	36439	1603	K562, Hsmm, Helas3, H1hesc, Gm12878, Bj, Ag04450, A549, diencephalon, frontal_cortex	NA, NA, 3, NA, 9, 3, 2, NA, 4, 24	NA	ANNOTATED, CDS, coding, INTERNAL, OVCODE, OVERLAPTX, OVEXON	NM_005499	UBA2	Rybak2015, Salzman2013
chr19:47920060-47920607	-	hsa_circ_0051685	547	333	Hepg2, Helas3, Bj, Ag04450, A549, Sknshra	NA, NA, NA, NA, NA, NA	NA	ANNOTATED, CDS, coding, INTERNAL, OVCODE, OVEXON	NM_020160	MEIS3	Salzman2013
chr5:58476420-58511794	-	hsa_circ_0072568	35374	353	Huvec, Hsmm, Hepg2, Helas3, A549, Sknshra, diencephalon, cerebellum, occipital_lobe, frontal_cortex, Sy5y_exp1_D2, parietal_lobe, temporal_lobe	8, NA, 38, 44, 180, 20, 99, 37, 139, 288, 2, 64, 52	NA	ANNOTATED, CDS, coding, INTERNAL, OVCODE, OVEXON	NM_001197220	PDE4D	Rybak2015, Salzman2013
chr2:208841374-208842310	-	hsa_circ_0001095	936	936	HEK293, neutr, Hs68_RNase, Hs68_control, Nhek, K562, Huvec, Hepg2, Helas3, H1hesc, Gm12878, Bj, Ag04450, A549, Sknshra, diencephalon, Sy5y_exp1_D4, cerebellum, occipital_lobe, frontal_cortex, parietal_lobe, temporal_lobe, WAS2, adipose, vena_cava, right_atrium, MSC_047, HUAEC	1, 3, 409, 17, 61, 33, 15, 12, 7, 22, 36, 33, 54, 26, 18, 100, 7, 62, 175, 231, 76, 79, 5, 2, 2, 2, 6, 2	None	ANNOTATED, CDS, coding, INTERNAL, OVCODE, OVEXON	NM_001080475	PLEKHM3	Jeck2013, Maass2017, Memczak2013, Rybak2015, Salzman2013
chr7:98985661-98985884	+	hsa_circ_0081343	223	223	Nhek, K562, Gm12878, Bj, Ag04450, Sknshra	2, 10, 18, 18, 10, 6	NA	ANNOTATED, CDS, coding, INTERNAL, OVCODE, OVERLAPTX, OVEXON	NM_005720	ARPC1B	Salzman2013
