# Supplementary material for: FZD1/KLF10-hsa-miR-4762-5p/miR-224-3p-circular RNAs axis as prognostic biomarkers and therapeutic targets for glioblastoma: a comprehensive report
Source: BMC Med Genomics. 2023 Feb 8;16:21. doi: 10.1186/s12920-023-01450-w (PMC9909915; doi:10.1186/s12920-023-01450-w)
Supplement: Supplementary file 7 — Additional file 7. The statistical characteristics of DEcircRNAs in this study. [file 12920_2023_1450_MOESM7_ESM.xls]

id	logFC	AveExpr	t	P.Value	adj.P.Val	B
hsa_circ_0006667	-4.809602208	8.119649672	-6.800919393	2.67E-06	0.000160452	4.90419656
hsa_circ_0062997	-4.408385635	6.773951156	-8.149060965	2.33E-07	4.77E-05	7.280280078
hsa_circ_0005054	-4.328306266	8.832235395	-5.538402756	3.27E-05	0.000769318	2.442306127
hsa_circ_0001369	-4.250256419	10.52453301	-6.117605172	1.01E-05	0.000368477	3.598922251
hsa_circ_0055954	-4.248931523	8.027031451	-7.197762395	1.27E-06	0.000101871	5.631223559
hsa_circ_0085302	-4.055315117	7.610941818	-5.683811725	2.43E-05	0.000629927	2.736739513
hsa_circ_0056281	-4.044785253	7.711669795	-9.936344541	1.31E-08	1.21E-05	10.03683119
hsa_circ_0001681	-3.992981656	8.305024961	-6.764883181	2.86E-06	0.000162737	4.837036394
hsa_circ_0001367	-3.61196574	9.080232258	-6.133803317	9.79E-06	0.000364626	3.630627161
hsa_circ_0020252	-3.581584615	8.573209234	-7.445732605	8.08E-07	8.22E-05	6.073784729
hsa_circ_0005114	-3.557356057	8.51940302	-4.537384543	0.00027349	0.003115586	0.354500142
hsa_circ_0030788	-3.47287737	8.130609027	-5.906112624	1.54E-05	0.0004851	3.181685986
hsa_circ_0075648	-3.38096632	8.136505354	-14.69489261	2.86E-11	2.91E-07	15.61238422
hsa_circ_0020240	-3.317990789	6.664337236	-8.221285793	2.06E-07	4.77E-05	7.400142733
hsa_circ_0055957	-3.299180096	8.385383412	-4.919841637	0.000120094	0.001837171	1.163015087
hsa_circ_0001368	-3.289090857	9.132150795	-5.286687673	5.53E-05	0.001079191	1.926660461
hsa_circ_0007364	-3.245448995	11.91126143	-6.88118415	2.30E-06	0.000148817	5.053103963
hsa_circ_0006635	-3.205257005	8.206361191	-6.340303315	6.51E-06	0.000279298	4.031616546
hsa_circ_0006415	-3.195459927	9.138162414	-6.999534472	1.84E-06	0.000128981	5.270949218
hsa_circ_0035796	-3.184006352	11.33684049	-6.232550545	8.04E-06	0.000317444	3.823121426
hsa_circ_0003188	-3.170184482	7.260553428	-8.606233666	1.08E-07	3.69E-05	8.026577492
hsa_circ_0008742	-3.062032385	7.319024602	-7.765128458	4.56E-07	6.02E-05	6.630565054
hsa_circ_0020246	-3.026716568	8.56205848	-6.093945711	1.06E-05	0.000376816	3.552548348
hsa_circ_0005882	-2.996669654	10.39888156	-5.852196414	1.72E-05	0.000516894	3.07436057
hsa_circ_0020249	-2.979253508	7.063483994	-7.64812188	5.62E-07	6.68E-05	6.428322157
hsa_circ_0006841	-2.941903854	7.241823805	-8.146735833	2.34E-07	4.77E-05	7.276409003
hsa_circ_0005067	-2.934079302	11.39166501	-6.929605136	2.10E-06	0.000140301	5.142479421
hsa_circ_0001095	-2.906380753	9.682723951	-8.037591342	2.83E-07	5.08E-05	7.093827075
hsa_circ_0038655	-2.891938208	6.137278188	-9.015759489	5.51E-08	2.55E-05	8.670487563
hsa_circ_0002454	-2.86797187	9.456023738	-3.870919899	0.00117423	0.008142771	-1.069915921
hsa_circ_0068464	-2.867961974	7.006437387	-7.10163842	1.52E-06	0.000114508	5.457240728
hsa_circ_0089972	-2.861358953	7.584897277	-5.522598304	3.38E-05	0.000778449	2.410148353
hsa_circ_0057582	-2.860938156	7.365743195	-8.048520443	2.78E-07	5.08E-05	7.112186582
hsa_circ_0087220	-2.852815701	7.68780374	-10.11014949	1.01E-08	1.03E-05	10.28272471
hsa_circ_0014772	-2.803870734	12.86520126	-7.281101908	1.09E-06	9.52E-05	5.780968962
hsa_circ_0005280	-2.79617268	8.932061771	-6.69658989	3.26E-06	0.000177468	4.709240741
hsa_circ_0054226	-2.775648711	7.459376764	-6.777086844	2.80E-06	0.000162635	4.85980137
hsa_circ_0024997	-2.756377214	8.76129284	-4.453854426	0.00032786	0.003513071	0.176660236
hsa_circ_0038645	-2.753478336	6.605036865	-6.589445326	4.01E-06	0.000199857	4.507380444
hsa_circ_0003057	-2.739161065	10.13154203	-6.150511171	9.47E-06	0.000360369	3.663291832
hsa_circ_0021412	-2.708104604	8.106967039	-8.361334745	1.63E-07	4.31E-05	7.630456947
hsa_circ_0016956	-2.695305628	8.366104201	-5.50848592	3.48E-05	0.000792543	2.381408117
hsa_circ_0003314	-2.694621982	9.412727295	-7.776389974	4.47E-07	6.02E-05	6.649925354
hsa_circ_0004693	-2.690792919	7.596591045	-7.954365072	3.27E-07	5.23E-05	6.953454961
hsa_circ_0020255	-2.688274534	7.857017053	-7.335571129	9.87E-07	9.27E-05	5.878289074
hsa_circ_0009117	-2.67625594	10.57869692	-6.380924731	6.01E-06	0.000268411	4.109791567
hsa_circ_0000198	-2.669901177	8.760183008	-7.029132202	1.74E-06	0.000122882	5.32510848
hsa_circ_0009038	-2.663359612	9.43090765	-5.492567827	3.60E-05	0.000811833	2.348961942
hsa_circ_0005223	-2.654343628	8.607874373	-6.788154469	2.74E-06	0.000160452	4.880428398
hsa_circ_0003234	-2.652070258	9.158518604	-6.760346936	2.89E-06	0.000163238	4.828568855
hsa_circ_0079557	-2.644391495	6.680869926	-6.502928329	4.74E-06	0.000223136	4.343173447
hsa_circ_0008509	-2.631479174	5.661658689	-9.355780061	3.21E-08	1.92E-05	9.187958271
hsa_circ_0016979	-2.628800849	8.977432863	-5.811336246	1.87E-05	0.000540835	2.992770136
hsa_circ_0003316	-2.621824375	6.797842633	-7.076466042	1.59E-06	0.000118246	5.411455061
hsa_circ_0073244	-2.621002807	8.811276473	-2.922018136	0.009310711	0.03475556	-3.060813839
hsa_circ_0020250	-2.620841862	6.76326658	-7.730053842	4.85E-07	6.10E-05	6.570148367
hsa_circ_0008390	-2.619928693	8.830293605	-4.677330353	0.000202081	0.002540522	0.651553702
hsa_circ_0002125	-2.615964852	7.581508252	-6.154669258	9.39E-06	0.000360369	3.671415105
hsa_circ_0006479	-2.610171911	8.23607452	-7.248442864	1.16E-06	9.74E-05	5.72240829
hsa_circ_0009577	-2.599704818	10.73845228	-4.53882804	0.000272636	0.003110307	0.357570169
hsa_circ_0004224	-2.599487102	6.571987369	-7.274498036	1.10E-06	9.52E-05	5.769140238
hsa_circ_0006969	-2.590269049	6.77380626	-8.892177366	6.73E-08	2.95E-05	8.478582815
hsa_circ_0008453	-2.567324042	7.886539859	-5.739212446	2.17E-05	0.000591262	2.848223175
hsa_circ_0002850	-2.548771414	8.097589643	-6.593373566	3.98E-06	0.000199857	4.514810558
hsa_circ_0020097	-2.545483156	7.866867984	-5.85787984	1.70E-05	0.000515765	3.085692041
hsa_circ_0004027	-2.542790984	9.650525918	-7.666796981	5.43E-07	6.58E-05	6.460735176
hsa_circ_0005777	-2.52840632	6.795990502	-5.371913018	4.62E-05	0.000963128	2.102061416
hsa_circ_0009586	-2.521133794	11.21173137	-4.566049252	0.000257022	0.003005383	0.415442062
hsa_circ_0088439	-2.504881555	7.45700935	-6.738309323	3.01E-06	0.000169302	4.787389946
hsa_circ_0003066	-2.499609125	8.86057775	-7.412243516	8.59E-07	8.53E-05	6.014542207
hsa_circ_0011333	-2.494615523	10.67210345	-7.266626133	1.12E-06	9.57E-05	5.755031881
hsa_circ_0079958	-2.489177839	7.463457598	-7.9969834	3.04E-07	5.23E-05	7.025460745
hsa_circ_0035775	-2.48443563	7.983890285	-6.4663686	5.09E-06	0.000235203	4.273461014
hsa_circ_0008199	-2.484302654	9.359273604	-7.496441075	7.37E-07	7.73E-05	6.163175924
hsa_circ_0001512	-2.466577117	8.541667936	-3.782524276	0.001426078	0.009359675	-1.258824596
hsa_circ_0001281	-2.463699276	8.129053824	-4.167091883	0.000613012	0.005348347	-0.435995598
hsa_circ_0003638	-2.463309565	8.487642889	-8.352061833	1.65E-07	4.31E-05	7.615293035
hsa_circ_0030787	-2.458258721	7.916176678	-5.587745434	2.96E-05	0.000720427	2.54251033
hsa_circ_0000497	-2.450777534	8.354269428	-3.584513491	0.002203551	0.012658823	-1.680631113
hsa_circ_0088614	-2.445365148	8.153653389	-3.906647818	0.001085558	0.007727341	-0.99349553
hsa_circ_0029403	-2.444088044	6.2978476	-7.791791994	4.35E-07	6.02E-05	6.676374042
hsa_circ_0000070	-2.442129435	7.38166976	-6.688154514	3.32E-06	0.000179398	4.693408803
hsa_circ_0006747	-2.437139164	7.53195851	-4.912722272	0.000121933	0.001859714	1.148068283
hsa_circ_0001070	-2.428621	9.514970156	-8.1922137	2.17E-07	4.77E-05	7.351984596
hsa_circ_0006410	-2.426328089	6.942754934	-4.843119784	0.000141503	0.0020653	1.001712725
hsa_circ_0034189	-2.426181635	6.546645297	-10.18296115	9.08E-09	1.03E-05	10.38463684
hsa_circ_0000735	-2.416031745	9.317072785	-3.801140994	0.001368891	0.009048559	-1.219062388
hsa_circ_0005540	-2.396751336	8.266486232	-3.779122842	0.001436782	0.009399861	-1.266087966
hsa_circ_0001829	-2.387648516	10.3463133	-3.401645949	0.003290424	0.016711672	-2.067534374
hsa_circ_0006837	-2.387399635	10.56349285	-5.834962647	1.78E-05	0.000522986	3.039974431
hsa_circ_0001633	-2.38547193	11.71247327	-4.312846564	0.000445737	0.004285897	-0.124270454
hsa_circ_0009574	-2.370601482	9.077805295	-5.040308414	9.29E-05	0.001539732	1.41523817
hsa_circ_0004148	-2.370237609	9.200462434	-6.383029681	5.98E-06	0.000268411	4.113836122
hsa_circ_0051685	-2.369909951	8.976318193	-5.117133687	7.90E-05	0.001379581	1.575372184
hsa_circ_0080217	-2.369827544	7.473930975	-4.398143666	0.000370105	0.003826804	0.057861735
hsa_circ_0001993	-2.368636766	10.43795621	-4.726686319	0.000181695	0.002375812	0.756010923
hsa_circ_0029405	-2.362732109	6.016406262	-9.380341656	3.09E-08	1.92E-05	9.224747784
hsa_circ_0000137	-2.352611424	10.92741734	-3.696416206	0.001723257	0.010709305	-1.442532481
hsa_circ_0000495	-2.351511672	6.20797859	-9.090638109	4.89E-08	2.42E-05	8.785763141
hsa_circ_0017521	-2.338549128	8.715051514	-4.805759482	0.000153302	0.002157041	0.922988814
hsa_circ_0064555	-2.329746307	7.804964816	-4.541908435	0.000270822	0.003106054	0.364121155
hsa_circ_0086359	-2.305259724	6.61241102	-6.13878145	9.69E-06	0.000363698	3.640363685
hsa_circ_0003026	-2.304726844	8.302624344	-6.865786227	2.36E-06	0.000148872	5.024610628
hsa_circ_0003697	-2.290207935	6.857991057	-9.078005968	4.99E-08	2.42E-05	8.766368615
hsa_circ_0008928	-2.278422688	9.156439656	-4.848509558	0.000139879	0.002059325	1.013060473
hsa_circ_0005202	-2.275550685	8.340924549	-3.323977892	0.003899344	0.018733607	-2.230791368
hsa_circ_0001333	-2.273619859	8.451062035	-8.47052913	1.35E-07	3.92E-05	7.808112723
hsa_circ_0008501	-2.272670276	11.82889073	-4.261716127	0.000498393	0.004609234	-0.233564028
hsa_circ_0047270	-2.270880786	9.584636332	-4.635096226	0.000221367	0.002723059	0.562036343
hsa_circ_0007843	-2.268995826	8.769037287	-6.574230779	4.13E-06	0.00019993	4.478581711
hsa_circ_0006554	-2.261543659	8.566157428	-5.175744234	6.98E-05	0.001260934	1.697143447
hsa_circ_0007302	-2.254054701	7.751788771	-7.313780853	1.03E-06	9.33E-05	5.839408643
hsa_circ_0038661	-2.251852945	5.612209041	-11.01053603	2.76E-09	4.01E-06	11.49887943
hsa_circ_0078784	-2.250943612	7.027290744	-4.556626587	0.000262321	0.003042866	0.395414422
hsa_circ_0025614	-2.23481201	7.926604398	-6.136630848	9.73E-06	0.000363914	3.636157831
hsa_circ_0006811	-2.214335844	6.326897641	-6.884999482	2.28E-06	0.000148695	5.060158749
hsa_circ_0013744	-2.203757956	7.358536182	-6.950348545	2.02E-06	0.000136851	5.180662632
hsa_circ_0078780	-2.190901875	6.663179859	-7.960284367	3.24E-07	5.23E-05	6.96347153
hsa_circ_0001947	-2.185450188	6.604178289	-4.399237609	0.000369224	0.003826804	0.060195779
hsa_circ_0007390	-2.185380852	7.020968572	-9.290106505	3.56E-08	2.01E-05	9.089201664
hsa_circ_0038649	-2.184575664	6.846275494	-8.216642674	2.08E-07	4.77E-05	7.392459429
hsa_circ_0002435	-2.182396005	7.112587371	-6.659271167	3.50E-06	0.000184698	4.639120914
hsa_circ_0001910	-2.180641258	8.919770791	-6.332457073	6.61E-06	0.000281259	4.016489718
hsa_circ_0008208	-2.174576607	7.791540068	-7.932855625	3.40E-07	5.23E-05	6.91701442
hsa_circ_0040698	-2.173475599	9.010088941	-5.910118694	1.53E-05	0.000484021	3.189645112
hsa_circ_0055953	-2.170470078	8.864428004	-5.213586572	6.44E-05	0.001200563	1.775577708
hsa_circ_0007019	-2.166634203	7.476740887	-4.465684081	0.000319539	0.003436722	0.201867646
hsa_circ_0036592	-2.164925456	10.66741772	-4.789316309	0.000158808	0.002198036	0.888305337
hsa_circ_0005994	-2.163457617	7.422762896	-5.759187211	2.08E-05	0.00057368	2.888322708
hsa_circ_0002158	-2.16268769	11.29131737	-4.777458953	0.000162904	0.0022327	0.863281635
hsa_circ_0008315	-2.161462404	5.629255127	-8.179577764	2.22E-07	4.77E-05	7.331015608
hsa_circ_0001678	-2.161450557	8.247695988	-4.148174717	0.000638943	0.005489841	-0.476484442
hsa_circ_0054525	-2.153678078	8.259845598	-3.427095775	0.00311212	0.016079024	-2.013886384
hsa_circ_0003658	-2.149683211	6.643707615	-5.856154908	1.71E-05	0.000515808	3.082253364
hsa_circ_0009581	-2.149331977	10.56729199	-6.248188711	7.80E-06	0.00031364	3.853481416
hsa_circ_0088467	-2.146477018	7.600629885	-8.300586759	1.80E-07	4.58E-05	7.530895823
hsa_circ_0088635	-2.146136042	8.078794891	-4.593837065	0.000242019	0.002890775	0.474473857
hsa_circ_0003511	-2.139657346	8.249194209	-7.776250652	4.47E-07	6.02E-05	6.64968595
hsa_circ_0086483	-2.139496005	7.119909707	-6.373289408	6.10E-06	0.000269782	4.095115401
hsa_circ_0005314	-2.134551344	6.938166914	-8.003506241	3.00E-07	5.23E-05	7.036458367
hsa_circ_0034186	-2.133702661	6.516738582	-4.78360613	0.000160767	0.002210115	0.876255962
hsa_circ_0006870	-2.131278055	7.541039959	-6.770113667	2.84E-06	0.000162737	4.846796111
hsa_circ_0013752	-2.127592862	7.013024525	-5.857662999	1.70E-05	0.000515765	3.085259785
hsa_circ_0071375	-2.123932161	7.090478395	-9.476916435	2.65E-08	1.92E-05	9.368640824
hsa_circ_0069244	-2.1100185	7.25033082	-5.940699993	1.44E-05	0.000460792	3.250332656
hsa_circ_0072088	-2.107393557	13.23934183	-2.926900367	0.00921384	0.034485798	-3.05091904
hsa_circ_0002403	-2.106986258	8.194943768	-3.847420266	0.001236477	0.008442065	-1.120161948
hsa_circ_0030764	-2.104960898	8.705085498	-5.898751474	1.57E-05	0.000487689	3.167055551
hsa_circ_0004504	-2.099216406	7.510796016	-9.38183833	3.08E-08	1.92E-05	9.226987029
hsa_circ_0052228	-2.098388078	6.862331246	-4.76304023	0.000168029	0.00227007	0.832837905
hsa_circ_0021516	-2.093910219	6.33533407	-6.949888264	2.02E-06	0.000136851	5.179816058
hsa_circ_0006373	-2.092870305	6.882385607	-7.644798374	5.65E-07	6.68E-05	6.422548462
hsa_circ_0002657	-2.089541276	8.36403348	-6.92387308	2.12E-06	0.000140896	5.131917092
hsa_circ_0007521	-2.089514875	10.9359375	-4.768690901	0.000166001	0.002251642	0.844770633
hsa_circ_0009590	-2.084278852	12.65444613	-3.781671812	0.001428753	0.009371186	-1.26064498
hsa_circ_0008433	-2.083394969	8.627409508	-3.580921671	0.002220999	0.012729139	-1.688259037
hsa_circ_0002634	-2.079295997	8.050523861	-9.828880291	1.54E-08	1.31E-05	9.882923054
hsa_circ_0079751	-2.077908214	6.548991684	-6.237893777	7.96E-06	0.000316554	3.83349864
hsa_circ_0004619	-2.075939794	8.010315498	-6.280429527	7.32E-06	0.000299205	3.915965775
hsa_circ_0005164	-2.073955393	8.697208346	-4.760988253	0.000168772	0.002273216	0.828504073
hsa_circ_0002228	-2.073595924	7.0531469	-7.055855272	1.65E-06	0.000120243	5.373897207
hsa_circ_0057588	-2.072707279	6.182587174	-7.594156541	6.18E-07	6.99E-05	6.334372747
hsa_circ_0003916	-2.070922883	7.5084834	-6.315700038	6.83E-06	0.000288258	3.984154599
hsa_circ_0000384	-2.067034253	9.992101389	-5.883632597	1.62E-05	0.000501254	3.13698397
hsa_circ_0088479	-2.058347023	8.437610334	-7.45875176	7.89E-07	8.11E-05	6.096771401
hsa_circ_0072567	-2.05357999	6.42013918	-7.499862829	7.33E-07	7.73E-05	6.169194394
hsa_circ_0071196	-2.053474516	10.97574554	-5.526184499	3.36E-05	0.000777849	2.417447925
hsa_circ_0072568	-2.050540544	7.493602037	-6.697780726	3.25E-06	0.000177468	4.711474931
hsa_circ_0076952	-2.049641255	7.07012927	-4.632401347	0.00022266	0.002732349	0.55632042
hsa_circ_0070401	-2.048121635	6.526360102	-11.05497449	2.60E-09	4.01E-06	11.5564881
hsa_circ_0039400	-2.047718763	8.485949693	-4.562114646	0.000259221	0.003020686	0.407079782
hsa_circ_0040039	-2.047036474	7.351603262	-8.083459781	2.61E-07	5.06E-05	7.170765456
hsa_circ_0047281	-2.039500513	7.302273186	-5.092762859	8.32E-05	0.001433757	1.524636552
hsa_circ_0059665	-2.037796232	8.687985764	-2.843243863	0.011016864	0.039203639	-3.219694096
hsa_circ_0006732	-2.03622418	8.076489615	-4.590838469	0.000243594	0.002894955	0.468105942
hsa_circ_0004490	-2.035040904	7.228197393	-5.985680456	1.32E-05	0.000434587	3.339367655
hsa_circ_0067322	-2.030900888	8.240297912	-5.467172739	3.79E-05	0.000846315	2.297136312
hsa_circ_0001757	-2.016798914	6.886438377	-7.042472455	1.70E-06	0.000121994	5.349477081
hsa_circ_0088062	-2.013196799	7.714268861	-6.360997312	6.25E-06	0.000273973	4.071470892
hsa_circ_0006107	-2.011797958	7.084725609	-5.72683073	2.22E-05	0.000597597	2.823341131
hsa_circ_0047378	-2.00760544	7.614912936	-7.095173152	1.54E-06	0.000115041	5.44549002
hsa_circ_0007967	-2.007176461	6.696313146	-7.836065263	4.02E-07	5.85E-05	6.752209634
hsa_circ_0006916	-2.002695859	10.42004675	-5.274786124	5.67E-05	0.001095935	1.902102099
hsa_circ_0044556	2.011571818	10.40096889	8.144203622	2.35E-07	4.77E-05	7.272192287
hsa_circ_0049282	2.013350466	10.57981775	4.427123335	0.000347483	0.003663763	0.119675691
hsa_circ_0004237	2.036110193	9.009254574	3.744776307	0.00154947	0.00992617	-1.339402581
hsa_circ_0020704	2.045592635	9.316304281	6.280842033	7.31E-06	0.000299205	3.916764288
hsa_circ_0007548	2.048170125	8.919528789	3.745357804	0.001547491	0.009920665	-1.338161794
hsa_circ_0000742	2.048702023	9.118845572	3.577982094	0.002235381	0.012768403	-1.694501054
hsa_circ_0007343	2.057091008	8.557147545	3.650032454	0.001908182	0.011506778	-1.541324322
hsa_circ_0006169	2.062004286	10.02220196	3.672789533	0.001815104	0.011116832	-1.4928707
hsa_circ_0038635	2.06749293	7.500496072	4.321439404	0.000437456	0.00423027	-0.105910697
hsa_circ_0001443	2.075561823	8.244481633	5.306385771	5.30E-05	0.00104764	1.967272574
hsa_circ_0018086	2.078143503	10.29646936	5.154824056	7.29E-05	0.001299776	1.653719207
hsa_circ_0071989	2.080440451	8.708043111	4.846435178	0.000140502	0.002059465	1.00869331
hsa_circ_0066380	2.085641052	10.4731488	6.367105863	6.17E-06	0.000271886	4.083223696
hsa_circ_0000788	2.087182448	9.123348547	3.397105815	0.003323277	0.016803032	-2.077097351
hsa_circ_0092332	2.102542859	12.31784163	4.754538327	0.000171128	0.002287634	0.814879582
hsa_circ_0000301	2.109441745	7.953168402	3.668232772	0.001833372	0.011188299	-1.502575378
hsa_circ_0081343	2.125160633	9.332612951	4.869026909	0.00013387	0.002008636	1.056236191
hsa_circ_0000122	2.127506039	9.47418499	4.965588512	0.000108933	0.00172077	1.258951899
hsa_circ_0010913	2.128567013	7.887978104	6.104179156	1.04E-05	0.000371804	3.572615921
hsa_circ_0001296	2.128576698	9.644251805	2.802869624	0.012004591	0.041693798	-3.300534793
hsa_circ_0011279	2.129629737	9.191979725	5.670031374	2.50E-05	0.000639703	2.70894881
hsa_circ_0048977	2.175460458	10.61249434	3.170041005	0.005452366	0.023461037	-2.551954651
hsa_circ_0000074	2.176576951	9.165479518	5.059247037	8.93E-05	0.001498624	1.454767116
hsa_circ_0025054	2.185280115	8.891413828	5.421977099	4.17E-05	0.000894326	2.204714718
hsa_circ_0000326	2.200001654	11.83681586	4.268226682	0.000491354	0.00457323	-0.219643302
hsa_circ_0071935	2.200088318	8.350354949	3.284123731	0.004253666	0.0198589	-2.314267411
hsa_circ_0001818	2.20674138	9.199675051	4.915297829	0.000121265	0.001852293	1.153476065
hsa_circ_0083948	2.215817883	8.621456404	7.409278575	8.63E-07	8.53E-05	6.009289281
hsa_circ_0001605	2.226958214	9.729067691	3.954409737	0.000977418	0.007283701	-0.891292557
hsa_circ_0031393	2.230170987	10.25329858	4.841323579	0.000142049	0.002068977	0.997930426
hsa_circ_0060205	2.232141586	10.34180656	5.08672711	8.42E-05	0.00144729	1.512062126
hsa_circ_0025056	2.248747023	7.902360174	6.145057847	9.57E-06	0.00036179	3.652634555
hsa_circ_0056754	2.251242214	10.15546396	6.335960676	6.56E-06	0.000280505	4.023245415
hsa_circ_0002857	2.251848297	11.12972299	5.411037388	4.26E-05	0.000911069	2.18230812
hsa_circ_0006606	2.252307292	11.42492552	5.048765242	9.13E-05	0.001517291	1.432893632
hsa_circ_0029696	2.252374906	11.63754546	6.278125963	7.35E-06	0.000299205	3.911506185
hsa_circ_0000228	2.252773266	10.22540361	5.739998219	2.16E-05	0.000591262	2.849801588
hsa_circ_0002754	2.270960609	10.44519269	3.963619355	0.000957845	0.007191257	-0.871581068
hsa_circ_0001082	2.29050826	12.24951879	4.331295345	0.00042815	0.004192083	-0.084855163
hsa_circ_0000102	2.296738904	8.487565506	4.710983036	0.000187943	0.002441819	0.722795132
hsa_circ_0006999	2.297997107	12.72011302	6.190991819	8.73E-06	0.000339148	3.742273346
hsa_circ_0050512	2.298651664	9.794802779	6.984243201	1.89E-06	0.000130924	5.242918251
hsa_circ_0082319	2.315075966	8.465894303	5.072484642	8.68E-05	0.001477366	1.482376261
hsa_circ_0000453	2.318540794	11.62825181	3.179218395	0.005344777	0.023107698	-2.53290847
hsa_circ_0006853	2.319232391	16.51642804	9.53894915	2.41E-08	1.89E-05	9.460430579
hsa_circ_0022963	2.319962109	12.67791644	3.917266686	0.001060521	0.007624509	-0.970776558
hsa_circ_0000227	2.321098052	9.860136102	5.605341457	2.85E-05	0.000704099	2.578172021
hsa_circ_0046419	2.333819729	9.536638992	5.207230862	6.53E-05	0.001207082	1.76241498
hsa_circ_0058230	2.335705422	14.21011644	3.794899065	0.001387805	0.0091498	-1.23239565
hsa_circ_0051907	2.338205427	12.5979063	3.95926951	0.00096704	0.007236672	-0.880891257
hsa_circ_0089652	2.347600427	8.323836672	3.962043794	0.000961165	0.007210864	-0.874953351
hsa_circ_0003748	2.355049656	8.599745164	2.959860903	0.008584957	0.032685167	-2.983978629
hsa_circ_0003266	2.359240721	10.26413736	5.803503474	1.90E-05	0.000544869	2.977104632
hsa_circ_0068563	2.363414784	8.828900564	4.799765343	0.000155286	0.002167633	0.910347872
hsa_circ_0059914	2.388717852	11.51176563	5.869155711	1.66E-05	0.000509972	3.108161016
hsa_circ_0004662	2.42299825	8.164556789	3.270567737	0.004381266	0.020259311	-2.342611611
hsa_circ_0000383	2.435013901	13.10217318	8.053056476	2.75E-07	5.08E-05	7.119801516
hsa_circ_0005008	2.450804104	10.29907213	7.568640591	6.47E-07	7.16E-05	6.289803546
hsa_circ_0092355	2.472602734	11.27351693	4.23424018	0.000529244	0.004777288	-0.292324308
hsa_circ_0000516	2.49472076	9.838719609	13.62141691	9.72E-11	4.94E-07	14.54066828
hsa_circ_0050547	2.499762641	12.02285678	12.03158804	6.96E-10	1.42E-06	12.76875942
hsa_circ_0034642	2.503602398	9.86596108	5.456345028	3.88E-05	0.000859903	2.275016255
hsa_circ_0002641	2.504746789	10.1242965	5.609186509	2.83E-05	0.000703651	2.585959677
hsa_circ_0000775	2.522192365	13.9871579	5.728505505	2.22E-05	0.000597597	2.82670787
hsa_circ_0008389	2.580606698	10.14301737	4.650023896	0.000214345	0.002659186	0.593689839
hsa_circ_0062142	2.618665076	9.754300549	6.597810097	3.94E-06	0.000199857	4.523199409
hsa_circ_0044837	2.663680266	8.727613527	4.519622345	0.000284229	0.003194989	0.316714126
hsa_circ_0045881	2.681392091	10.02909786	5.037067311	9.36E-05	0.00154784	1.408469852
hsa_circ_0002131	2.766551289	11.32320894	3.984342942	0.000915228	0.006984708	-0.827222092
hsa_circ_0092303	2.778844693	11.67026038	3.241899453	0.004663644	0.020964757	-2.402467868
hsa_circ_0051799	2.779236151	11.53433797	3.621062646	0.00203358	0.012044849	-1.602957277
hsa_circ_0007011	2.820073643	10.60367327	6.014101118	1.24E-05	0.000420035	3.395483605
hsa_circ_0068367	2.990516844	10.48313613	12.42115777	4.22E-10	1.33E-06	13.22496816
hsa_circ_0079929	2.996347326	10.89167871	4.496881309	0.000298606	0.003287577	0.268311696
hsa_circ_0020929	3.138213424	10.28129942	6.862879121	2.38E-06	0.000148872	5.019227238
hsa_circ_0037274	3.171099396	11.53713456	6.896559462	2.23E-06	0.000146425	5.081520874
hsa_circ_0002082	3.220870846	13.30990641	5.865771707	1.68E-05	0.000511936	3.101419604
hsa_circ_0001568	3.23935388	13.06184282	4.349728504	0.00041128	0.004100352	-0.045484872
hsa_circ_0074660	3.263475042	10.06417386	7.222215564	1.22E-06	9.97E-05	5.675266981
hsa_circ_0001275	3.347411224	9.943248629	4.470745803	0.000316044	0.003416699	0.21265143
hsa_circ_0082326	3.367431487	9.871447271	4.960184875	0.000110194	0.001726689	1.247629557
hsa_circ_0028912	3.480742917	11.40934266	7.732914559	4.83E-07	6.10E-05	6.575082698
hsa_circ_0091419	3.486594706	8.717822748	3.445442608	0.002989543	0.015652407	-1.975168035
hsa_circ_0044097	3.547781615	11.0467464	6.5826944	4.06E-06	0.00019993	4.494606128
hsa_circ_0000463	3.591688943	10.64444296	4.624450212	0.000226518	0.002766347	0.539453084
hsa_circ_0040994	3.659905971	9.827452643	5.248593986	5.99E-05	0.001138374	1.848001502
